# Supplementary material for: Whole transcriptome data of primary human NK cells under hypoxia and interleukin 15 priming: A 2×2 factorial design experiment
Source: Data Brief. 2017 Jul 15;14:77–83. doi: 10.1016/j.dib.2017.07.018 (PMC5537386; doi:10.1016/j.dib.2017.07.018)
Supplement: Supplementary file 2 — Supplementary material [file mmc2.csv]

Probe Set ID	GeneSymbol	GeneName	H+IL15	H	N+IL15	N	N+IL15 - N	H+IL15 - H	H-N	H+IL15 - N+IL15	FDR N - N+IL15	FDR H - H+IL15	FDR N -H	FDR N+IL15 - H+IL15	Sig Index N -N+IL15	Sig Index H - H+IL15	Sig Index N - H	Sig Index N+IL15 - H+IL15
2_at	A2M	alpha-2-macroglobulin	5.482861328	6.351953125	5.295117188	6.256445313	-0.961328125	-0.869091797	0.095507813	0.187744141	0.049676514	0.080144626	0.927678688	0.834876727	1	0	0	0
144571_at	A2M-AS1	A2M antisense RNA 1	7.217050781	8.554101563	6.804296875	8.255078125	-1.45078125	-1.337050781	0.299023438	0.412753906	0.000926796	0.001782308	0.60670725	0.411725479	1	1	0	0
65985_at	AACS	acetoacetyl-CoA synthetase	9.133300781	8.71875	8.955078125	8.66328125	0.291796875	0.414550781	0.05546875	0.178222656	0.048704512	0.005577494	0.839868066	0.290508227	1	1	0	0
195827_at	AAED1	AhpC/TSA antioxidant enzyme domain conta	9.158984375	7.957226562	9.13671875	7.92734375	1.209375	1.201757813	0.029882813	0.022265625	6.15E-05	6.49E-05	0.959832057	0.971120396	1	1	0	0
79719_at	AAGAB	alpha- and gamma-adaptin binding protein	7.408583984	7.041601562	7.424414062	7.082226562	0.3421875	0.366982422	-0.040625	-0.015830078	0.000411714	0.000224993	0.788200496	0.934488113	1	1	0	0
22848_at	AAK1	AP2 associated kinase 1	10.39324219	10.81367188	10.42929688	10.80195313	-0.37265625	-0.420429688	0.01171875	-0.036054688	0.000203954	7.06E-05	0.954482858	0.820289833	1	1	0	0
28971_at	AAMDC	adipogenesis associated, Mth938 domain c	5.510634766	6.420507813	5.116601563	6.300976563	-1.184375	-0.909873047	0.11953125	0.394033203	0.005209056	0.028817568	0.886910843	0.454904055	1	1	0	0
14_at	AAMP	angio-associated, migratory cell protein	8.582148438	8.255859375	8.78125	8.4828125	0.2984375	0.326289063	-0.226953125	-0.199101562	0.009391564	0.005011369	0.047963184	0.088544803	1	1	1	0
25980_at	AAR2	AAR2 splicing factor homolog (S. cerevis	9.008535156	8.66875	9.10859375	8.80859375	0.3	0.339785156	-0.13984375	-0.100058594	0.029466864	0.013875554	0.410480857	0.612037765	1	1	0	0
16_at	AARS	alanyl-tRNA synthetase	10.87943359	8.86484375	10.88984375	8.88046875	2.009375	2.014589844	-0.015625	-0.010410156	7.47E-07	7.29E-07	0.981148748	0.988095276	1	1	0	0
26574_at	AATF	apoptosis antagonizing transcription fac	9.46875	9.237109375	9.59765625	9.38359375	0.2140625	0.231640625	-0.146484375	-0.12890625	0.024525426	0.015138099	0.14588968	0.218751334	1	1	0	0
18_at	ABAT	4-aminobutyrate aminotransferase	7.639423828	8.04921875	7.629882813	8.0828125	-0.452929687	-0.409794922	-0.03359375	0.009541016	5.82E-05	0.00013943	0.846755972	0.965948813	1	1	0	0
20_at	ABCA2	ATP-binding cassette, sub-family A (ABC1	9.321171875	10.26757813	9.368359375	10.35664063	-0.98828125	-0.94640625	-0.0890625	-0.0471875	2.62E-06	3.81E-06	0.68364176	0.863837963	1	1	0	0
21_at	ABCA3	ATP-binding cassette, sub-family A (ABC1	7.195126953	7.614453125	7.21484375	7.679882813	-0.465039063	-0.419326172	-0.065429688	-0.019716797	0.001335095	0.002966175	0.77976101	0.950445534	1	1	0	0
23461_at	ABCA5	ATP-binding cassette, sub-family A (ABC1	7.986103516	8.239257813	7.91328125	8.233789063	-0.320507812	-0.253154297	0.00546875	0.072822266	0.026103705	0.086128365	0.989194311	0.762379195	1	0	0	0
10347_at	ABCA7	ATP-binding cassette, sub-family A (ABC1	7.675527344	8.569921875	7.446484375	8.480859375	-1.034375	-0.894394531	0.0890625	0.229042969	0.000121815	0.000426146	0.833503778	0.419844903	1	1	0	0
5243_at	ABCB1	ATP-binding cassette, sub-family B (MDR/	8.478496094	10.07734375	8.46171875	10.04179688	-1.580078125	-1.598847656	0.035546875	0.016777344	1.32E-06	1.19E-06	0.94051121	0.974630504	1	1	0	0
10058_at	ABCB6	ATP-binding cassette, sub-family B (MDR/	7.452236328	6.14921875	7.652929688	6.088671875	1.564257813	1.303017578	0.060546875	-0.200693359	1.05E-06	5.29E-06	0.881464473	0.429944553	1	1	0	0
22_at	ABCB7	ATP-binding cassette, sub-family B (MDR/	8.68328125	8.740234375	8.644921875	8.778515625	-0.13359375	-0.056953125	-0.03828125	0.038359375	0.016922523	0.407394229	0.642176404	0.641293598	1	0	0	0
4363_at	ABCC1	ATP-binding cassette, sub-family C (CFTR	9.59765625	9.860546875	9.512109375	9.737109375	-0.225	-0.262890625	0.1234375	0.085546875	0.099539661	0.04859042	0.465317665	0.669018873	0	1	0	0
8714_at	ABCC3	ATP-binding cassette, sub-family C (CFTR	4.873642578	4.873046875	4.746679688	4.768359375	-0.021679687	0.000595703	0.1046875	0.126962891	0.854599691	0.99740809	0.10259698	0.041603294	0	0	0	1
10257_at	ABCC4	ATP-binding cassette, sub-family C (CFTR	6.483085938	5.823242188	6.571679688	5.932617188	0.6390625	0.65984375	-0.109375	-0.08859375	0.000218906	0.00016536	0.614831592	0.709911382	1	1	0	0
10057_at	ABCC5	ATP-binding cassette, sub-family C (CFTR	7.433671875	8.228515625	7.444726563	8.0953125	-0.650585938	-0.79484375	0.133203125	-0.011054687	0.001124016	0.000207146	0.622350752	0.982224957	1	1	0	0
225_at	ABCD2	ATP-binding cassette, sub-family D (ALD)	5.311640625	5.861914063	5.461914063	5.765625	-0.303710938	-0.550273438	0.096289062	-0.150273438	0.13628811	0.005257945	0.767971235	0.57690525	0	1	0	0
5825_at	ABCD3	ATP-binding cassette, sub-family D (ALD)	8.0915625	8.003125	8.063867188	7.904296875	0.159570313	0.0884375	0.098828125	0.027695313	0.030665197	0.298106051	0.225997117	0.84086926	1	0	0	0
5826_at	ABCD4	ATP-binding cassette, sub-family D (ALD)	7.903486328	8.515625	8.014257813	8.55859375	-0.544335938	-0.612138672	-0.04296875	-0.110771484	0.000185851	6.63E-05	0.85914357	0.505062395	1	1	0	0
6059_at	ABCE1	ATP-binding cassette, sub-family E (OABP	9.590507813	8.186132813	9.54375	8.054882813	1.488867188	1.404375	0.13125	0.046757813	0.000531788	0.000863987	0.861499578	0.96018269	1	1	0	0
23_at	ABCF1	ATP-binding cassette, sub-family F (GCN2	10.15164063	9.648046875	10.07890625	9.496875	0.58203125	0.50359375	0.151171875	0.072734375	2.39E-05	8.77E-05	0.195619897	0.647311582	1	1	0	0
10061_at	ABCF2	ATP-binding cassette, sub-family F (GCN2	9.421816406	8.84765625	9.3640625	8.762890625	0.601171875	0.574160156	0.084765625	0.057753906	4.78E-05	7.16E-05	0.625442873	0.777604242	1	1	0	0
9619_at	ABCG1	ATP-binding cassette, sub-family G (WHIT	5.730224609	6.201171875	5.747070313	6.209960938	-0.462890625	-0.470947266	-0.008789063	-0.016845703	0.049777116	0.045640131	0.989333635	0.977466359	1	1	0	0
26090_at	ABHD12	abhydrolase domain containing 12	7.624746094	7.954492188	7.754296875	8.013085938	-0.258789063	-0.329746094	-0.05859375	-0.129550781	0.00923685	0.001541363	0.703882425	0.238203112	1	1	0	0
84945_at	ABHD13	abhydrolase domain containing 13	9.635273438	9.4484375	9.60625	9.4890625	0.1171875	0.186835938	-0.040625	0.029023438	0.129359153	0.011559566	0.732133982	0.830201938	0	1	0	0
84836_at	ABHD14B	abhydrolase domain containing 14B	6.404765625	6.9015625	6.503320313	6.824414063	-0.32109375	-0.496796875	0.077148438	-0.098554688	0.085416065	0.007108879	0.81360955	0.73870253	0	1	0	0
116236_at	ABHD15	abhydrolase domain containing 15	9.176484375	9.91640625	9.11875	9.99921875	-0.88046875	-0.739921875	-0.0828125	0.057734375	4.72E-06	2.29E-05	0.694058853	0.812666263	1	1	0	0
11057_at	ABHD2	abhydrolase domain containing 2	10.76421875	11.0734375	10.94140625	11.29257813	-0.351171875	-0.30921875	-0.219140625	-0.1771875	0.007793726	0.017991921	0.104742283	0.217763099	1	1	0	0
63874_at	ABHD4	abhydrolase domain containing 4	8.856796875	9.95	8.91015625	9.795703125	-0.885546875	-1.093203125	0.154296875	-0.053359375	0.000456646	7.30E-05	0.648603623	0.911065886	1	1	0	0
51099_at	ABHD5	abhydrolase domain containing 5	8.506894531	8.208007813	8.565625	8.33359375	0.23203125	0.298886719	-0.125585938	-0.058730469	0.028717698	0.005588357	0.305972519	0.730801744	1	1	0	0
57406_at	ABHD6	abhydrolase domain containing 6	7.284248047	7.726757813	7.212304688	7.68125	-0.468945313	-0.442509766	0.045507812	0.071943359	0.001694086	0.002652659	0.869216441	0.761907931	1	1	0	0
79575_at	ABHD8	abhydrolase domain containing 8	6.194765625	6.384960938	6.213867188	6.478515625	-0.264648438	-0.190195313	-0.093554688	-0.019101563	0.011045356	0.070992194	0.485551189	0.932949227	1	0	0	0
10006_at	ABI1	abl-interactor 1	10.51113281	10.6171875	10.51367188	10.7296875	-0.216015625	-0.106054688	-0.1125	-0.002539063	0.002834738	0.153792934	0.124146233	0.989515189	1	0	0	0
10152_at	ABI2	abl-interactor 2	8.592060547	8.75078125	8.533203125	8.805078125	-0.271875	-0.158720703	-0.054296875	0.058857422	0.013427671	0.178994626	0.769346888	0.741503191	1	0	0	0
25_at	ABL1	c-abl oncogene 1, non-receptor tyrosine	8.982460938	9.4796875	9.06328125	9.555078125	-0.491796875	-0.497226562	-0.075390625	-0.080820312	5.17E-05	4.67E-05	0.586489495	0.546404337	1	1	0	0
3983_at	ABLIM1	actin binding LIM protein 1	8.432490234	10.00078125	8.225195312	9.981640625	-1.756445313	-1.568291016	0.019140625	0.207294922	2.64E-07	7.13E-07	0.967992831	0.379445105	1	1	0	0
29_at	ABR	active BCR-related	9.615976563	9.64609375	9.498828125	9.680078125	-0.18125	-0.030117187	-0.033984375	0.117148438	0.04245012	0.859810904	0.837212801	0.236576092	1	0	0	0
58527_at	ABRACL	ABRA C-terminal like	7.454130859	6.706835937	7.51953125	6.527929687	0.991601563	0.747294922	0.17890625	-0.065400391	0.004258375	0.027441378	0.747341114	0.929373484	1	1	0	0
29777_at	ABT1	activator of basal transcription 1	9.063085938	8.85078125	9.10703125	8.8453125	0.26171875	0.212304687	0.00546875	-0.043945313	0.00782715	0.029276111	0.983019028	0.796792432	1	1	0	0
80325_at	ABTB1	ankyrin repeat and BTB (POZ) domain cont	6.833320313	8.2796875	6.701953125	8.333984375	-1.63203125	-1.446367187	-0.054296875	0.131367188	1.80E-06	5.29E-06	0.907773983	0.712684854	1	1	0	0
10449_at	ACAA2	acetyl-CoA acyltransferase 2	9.962246094	8.859765625	9.966796875	8.6421875	1.324609375	1.102480469	0.217578125	-0.004550781	3.18E-05	0.000160309	0.513897694	0.994363247	1	1	0	0
31_at	ACACA	acetyl-CoA carboxylase alpha	6.761035156	6.288867188	6.721289063	6.264257813	0.45703125	0.472167969	0.024609375	0.039746094	0.000141498	0.000106706	0.90840419	0.834876727	1	1	0	0
32_at	ACACB	acetyl-CoA carboxylase beta	5.706689453	6.838671875	5.677734375	6.67421875	-0.996484375	-1.131982422	0.164453125	0.028955078	2.80E-06	9.08E-07	0.335042952	0.925895777	1	1	0	0
80724_at	ACAD10	acyl-CoA dehydrogenase family, member 10	6.645820313	6.98046875	6.476367188	6.988867188	-0.5125	-0.334648438	-0.008398438	0.169453125	0.001166173	0.023791022	0.982814294	0.329161695	1	1	0	0
36_at	ACADSB	acyl-CoA dehydrogenase, short/branched c	7.417597656	8.003515625	7.771484375	8.269140625	-0.49765625	-0.585917969	-0.265625	-0.353886719	0.018711649	0.00631035	0.266997487	0.106027639	1	1	0	0
37_at	ACADVL	acyl-CoA dehydrogenase, very long chain	10.12326172	9.95234375	9.983984375	9.90625	0.077734375	0.170917969	0.04609375	0.139277344	0.470332088	0.042865836	0.734213193	0.110155266	0	1	0	0
9744_at	ACAP1	ArfGAP with coiled-coil, ankyrin repeat	11.27337891	10.97695313	11.15820313	10.965625	0.192578125	0.296425781	0.011328125	0.115175781	0.028180677	0.001420394	0.956799675	0.238571969	1	1	0	0
38_at	ACAT1	acetyl-CoA acetyltransferase 1	6.172021484	5.704296875	6.35234375	5.513671875	0.838671875	0.467724609	0.190625	-0.180322266	0.000132662	0.012945725	0.409700057	0.445759231	1	1	0	0
39_at	ACAT2	acetyl-CoA acetyltransferase 2	6.342939453	5.855078125	6.530664063	5.977734375	0.552929688	0.487861328	-0.12265625	-0.187724609	0.000390969	0.001115534	0.505177305	0.225727401	1	1	0	0
64746_at	ACBD3	acyl-CoA binding domain containing 3	10.53015625	10.27148438	10.5625	10.3640625	0.1984375	0.258671875	-0.092578125	-0.03234375	0.096852331	0.02583622	0.56080713	0.890792107	0	1	0	0
79777_at	ACBD4	acyl-CoA binding domain containing 4	5.95359375	6.379101563	6.02734375	6.312890625	-0.285546875	-0.425507813	0.066210938	-0.07375	0.030253644	0.002013647	0.764447422	0.726823386	1	1	0	0
84320_at	ACBD6	acyl-CoA binding domain containing 6	6.693369141	6.387890625	6.608789063	6.24453125	0.364257813	0.305478516	0.143359375	0.084580078	0.006404457	0.020445498	0.36320697	0.671921845	1	1	0	0
84680_at	ACCS	1-aminocyclopropane-1-carboxylate syntha	6.295927734	6.996484375	6.314648437	6.902929687	-0.58828125	-0.700556641	0.093554688	-0.018720703	0.006767038	0.001839869	0.805553708	0.971864884	1	1	0	0
65057_at	ACD	adrenocortical dysplasia homolog (mouse)	7.857607422	7.814453125	7.9640625	8.078125	-0.1140625	0.043154297	-0.263671875	-0.106455078	0.492156658	0.860171449	0.03940281	0.5350156	0	0	1	0
55331_at	ACER3	alkaline ceramidase 3	8.298398437	7.678710937	8.3390625	7.7390625	0.6	0.6196875	-0.060351563	-0.040664062	0.000130875	9.88E-05	0.79724802	0.878145501	1	1	0	0
22985_at	ACIN1	apoptotic chromatin condensation inducer	8.698671875	9.017578125	8.71328125	9.031640625	-0.318359375	-0.31890625	-0.0140625	-0.014609375	0.021392052	0.021166256	0.966529283	0.965149602	1	1	0	0
47_at	ACLY	ATP citrate lyase	10.65169922	10.38125	10.65859375	10.4171875	0.24140625	0.270449219	-0.0359375	-0.006894531	0.001614957	0.000638227	0.769531447	0.96916318	1	1	0	0
57001_at	ACN9	ACN9 homolog (S. cerevisiae)	5.122626953	4.919726563	5.0296875	4.770703125	0.258984375	0.202900391	0.149023438	0.092939453	0.019051753	0.070548198	0.22073965	0.529163371	1	0	0	0
50_at	ACO2	aconitase 2, mitochondrial	9.521816406	9.212109375	9.6359375	9.30078125	0.33515625	0.309707031	-0.088671875	-0.114121094	0.004934448	0.008627119	0.589250306	0.436062021	1	1	0	0
55856_at	ACOT13	acyl-CoA thioesterase 13	6.787109375	6.455664062	6.883203125	6.46953125	0.413671875	0.331445313	-0.013867187	-0.09609375	0.012170382	0.044802326	0.972857812	0.710004833	1	1	0	0
10965_at	ACOT2	acyl-CoA thioesterase 2	7.408007813	7.146289063	7.545703125	7.636328125	-0.090625	0.26171875	-0.490039063	-0.137695313	0.820145366	0.302705596	0.025905355	0.68214813	0	0	1	0
23597_at	ACOT9	acyl-CoA thioesterase 9	9.083203125	8.5703125	9.18515625	8.644140625	0.541015625	0.512890625	-0.073828125	-0.101953125	0.000531495	0.000827953	0.753060836	0.618535776	1	1	0	0
8310_at	ACOX3	acyl-CoA oxidase 3, pristanoyl	8.398945313	8.88671875	8.382421875	9.126953125	-0.74453125	-0.487773438	-0.240234375	0.016523438	4.47E-06	0.000198838	0.035771945	0.950327971	1	1	1	0
52_at	ACP1	acid phosphatase 1, soluble	8.898828125	9.133984375	8.94453125	9.23984375	-0.2953125	-0.23515625	-0.105859375	-0.045703125	0.001905109	0.010079395	0.316634094	0.763851789	1	1	0	0
51205_at	ACP6	acid phosphatase 6, lysophosphatidic	6.427109375	7.042773438	6.595898438	7.230664063	-0.634765625	-0.615664062	-0.187890625	-0.168789062	0.000105115	0.000136884	0.216638694	0.285512265	1	1	0	0
92370_at	ACPL2	acid phosphatase-like 2	7.260224609	7.578125	7.412109375	7.441992188	-0.029882813	-0.317900391	0.136132813	-0.151884766	0.932171884	0.048400144	0.522974112	0.453228589	0	1	0	0
84519_at	ACRBP	acrosin binding protein	5.704248047	6.595898438	5.618554688	6.302734375	-0.684179688	-0.891650391	0.293164063	0.085693359	0.007684885	0.001038952	0.323503446	0.860504303	1	1	0	0
93953_at	ACRC	acidic repeat containing	6.263447266	6.847265625	5.963476562	6.53828125	-0.574804687	-0.583818359	0.308984375	0.299970703	0.02966025	0.027191973	0.314695772	0.334425971	1	1	0	0
80221_at	ACSF2	acyl-CoA synthetase family member 2	5.580878906	5.964648437	5.637304687	6.248828125	-0.611523438	-0.383769531	-0.284179688	-0.056425781	0.00057552	0.018051892	0.087176371	0.855289291	1	1	0	0
2180_at	ACSL1	acyl-CoA synthetase long-chain family me	7.36515625	7.053710938	7.326953125	6.681445313	0.645507813	0.311445312	0.372265625	0.038203125	0.000597405	0.075542748	0.030467136	0.915855601	1	0	1	0
2182_at	ACSL4	acyl-CoA synthetase long-chain family me	8.298984375	8.058398437	8.241796875	7.961132812	0.280664063	0.240585938	0.097265625	0.0571875	0.029279679	0.065297718	0.591533087	0.800992817	1	0	0	0
51703_at	ACSL5	acyl-CoA synthetase long-chain family me	10.40998047	10.15234375	10.425	10.15664063	0.268359375	0.257636719	-0.004296875	-0.015019531	0.034676626	0.04322954	0.990504056	0.960601159	1	1	0	0
6296_at	ACSM3	acyl-CoA synthetase medium-chain family	4.778164063	5.226171875	4.768359375	5.167773438	-0.399414063	-0.448007813	0.058398438	0.009804687	0.065159651	0.036252079	0.892953672	0.986544382	0	1	0	0
84532_at	ACSS1	acyl-CoA synthetase short-chain family m	7.855361328	8.618359375	7.745703125	8.58671875	-0.841015625	-0.762998047	0.031640625	0.109658203	1.53E-05	3.69E-05	0.918984973	0.600701168	1	1	0	0
59_at	ACTA2	actin, alpha 2, smooth muscle, aorta	5.764638672	6.152148437	5.784765625	6.222265625	-0.4375	-0.387509766	-0.070117188	-0.020126953	0.006714738	0.015192194	0.803166066	0.957720241	1	1	0	0
71_at	ACTG1	actin, gamma 1	12.72367188	11.99101563	12.73476563	11.95820313	0.7765625	0.73265625	0.0328125	-0.01109375	3.12E-06	5.30E-06	0.887123084	0.968484787	1	1	0	0
86_at	ACTL6A	actin-like 6A	8.520644531	7.754101563	8.40078125	7.684765625	0.716015625	0.766542969	0.069335938	0.119863281	0.000884209	0.00050055	0.855698077	0.700279605	1	1	0	0
87_at	ACTN1	actinin, alpha 1	7.346464844	5.446679688	7.459179688	5.287304688	2.171875	1.899785156	0.159375	-0.112714844	6.30E-05	0.000203159	0.850493651	0.901815633	1	1	0	0
81_at	ACTN4	actinin, alpha 4	12.68382813	12.415625	12.74453125	12.43398438	0.310546875	0.268203125	-0.018359375	-0.060703125	0.000456297	0.001529251	0.912925098	0.590218401	1	1	0	0
55860_at	ACTR10	actin-related protein 10 homolog (S. cer	8.222480469	8.070117188	8.280078125	8.00703125	0.273046875	0.152363281	0.063085938	-0.057597656	0.004011731	0.113061853	0.644400201	0.684767817	1	0	0	0
10097_at	ACTR2	ARP2 actin-related protein 2 homolog (ye	12.54919922	12.33203125	12.56796875	12.40234375	0.165625	0.217167969	-0.0703125	-0.018769531	0.016137917	0.002385424	0.405095747	0.893070101	1	1	0	0
10096_at	ACTR3	ARP3 actin-related protein 3 homolog (ye	12.66449219	12.10390625	12.67421875	12.04453125	0.6296875	0.560585938	0.059375	-0.009726562	1.65E-07	4.37E-07	0.49007647	0.949487091	1	1	0	0
79913_at	ACTR5	ARP5 actin-related protein 5 homolog (ye	7.514414063	7.150390625	7.561523438	7.213085938	0.3484375	0.364023438	-0.062695312	-0.047109375	0.021157906	0.016208859	0.818886712	0.873687775	1	1	0	0
93973_at	ACTR8	ARP8 actin-related protein 8 homolog (ye	9.214414063	9.169921875	9.321875	9.145703125	0.176171875	0.044492187	0.02421875	-0.107460938	0.007650352	0.644762403	0.843291546	0.113493871	1	0	0	0
84517_at	ACTRT3	actin-related protein T3	4.749638672	4.593554688	4.64921875	4.61875	0.03046875	0.156083984	-0.025195313	0.100419922	0.831934909	0.046434012	0.867731148	0.250561266	0	1	0	0
90_at	ACVR1	activin A receptor, type I	6.072304687	5.873632812	6.147265625	5.79296875	0.354296875	0.198671875	0.080664063	-0.074960938	0.047841771	0.345598521	0.795397747	0.814683143	1	0	0	0
91_at	ACVR1B	activin A receptor, type IB	7.292695313	6.254296875	7.158007813	6.189257813	0.96875	1.038398438	0.065039062	0.1346875	0.009994452	0.006149117	0.937932292	0.848589818	1	1	0	0
92_at	ACVR2A	activin A receptor, type IIA	6.921279297	7.319726563	6.858398438	7.443945313	-0.585546875	-0.398447266	-0.12421875	0.062880859	0.000602599	0.011123281	0.562283513	0.826062464	1	1	0	0
93_at	ACVR2B	activin A receptor, type IIB	5.449980469	5.796484375	5.472265625	5.619335938	-0.147070312	-0.346503906	0.177148438	-0.022285156	0.445789759	0.023584737	0.321199471	0.949949108	0	1	0	0
100_at	ADA	adenosine deaminase	9.101835938	9.95703125	8.96484375	9.8875	-0.92265625	-0.855195312	0.06953125	0.136992188	0.000750711	0.001396785	0.892079992	0.737743783	1	1	0	0
6868_at	ADAM17	ADAM metallopeptidase domain 17	8.875410156	8.700390625	8.898828125	8.58515625	0.313671875	0.175019531	0.115234375	-0.023417969	0.002363751	0.084511459	0.318999456	0.909632296	1	0	0	0
8728_at	ADAM19	ADAM metallopeptidase domain 19	6.444140625	5.434960938	6.358789063	5.252929688	1.105859375	1.009179688	0.18203125	0.085351563	0.018270702	0.031170694	0.833503778	0.933848951	1	1	0	0
10863_at	ADAM28	ADAM metallopeptidase domain 28	8.339423828	9.01015625	8.4890625	9.072265625	-0.583203125	-0.670732422	-0.062109375	-0.149638672	0.028914633	0.012296004	0.91143481	0.726134108	1	1	0	0
101_at	ADAM8	ADAM metallopeptidase domain 8	9.063925781	9.783984375	9.01953125	9.87734375	-0.8578125	-0.720058594	-0.093359375	0.044394531	5.40E-05	0.000248482	0.739690283	0.900373878	1	1	0	0
9510_at	ADAMTS1	ADAM metallopeptidase with thrombospondi	9.030605469	6.7671875	9.01484375	6.784375	2.23046875	2.263417969	-0.0171875	0.015761719	2.11E-08	1.86E-08	0.969287436	0.972186556	1	1	0	0
81794_at	ADAMTS10	ADAM metallopeptidase with thrombospondi	7.963515625	9.01875	7.81328125	8.780078125	-0.966796875	-1.055234375	0.238671875	0.150234375	4.02E-05	1.83E-05	0.263622808	0.56295894	1	1	0	0
11033_at	ADAP1	ArfGAP with dual PH domains 1	9.352753906	9.48203125	9.153125	9.404296875	-0.251171875	-0.129277344	0.077734375	0.199628906	0.042617394	0.388320535	0.679299142	0.121260258	1	0	0	0
104_at	ADARB1	adenosine deaminase, RNA-specific, B1	9.523339844	8.159375	9.470703125	8.0453125	1.425390625	1.363964844	0.1140625	0.052636719	2.92E-07	4.23E-07	0.623203435	0.865218299	1	1	0	0
23536_at	ADAT1	adenosine deaminase, tRNA-specific 1	7.606757813	7.888085938	7.8328125	7.934960938	-0.102148437	-0.281328125	-0.046875	-0.226054688	0.381518237	0.004369216	0.775230984	0.01917779	0	1	0	1
113451_at	ADC	arginine decarboxylase	6.75140625	5.884570312	6.479296875	5.815820312	0.663476563	0.866835937	0.06875	0.272109375	0.000583645	5.77E-05	0.832682597	0.144444527	1	1	0	0
56997_at	ADCK3	aarF domain containing kinase 3	7.554121094	8.719921875	7.730664063	8.659375	-0.928710938	-1.165800781	0.060546875	-0.176542969	5.59E-06	7.51E-07	0.818872392	0.291732459	1	1	0	0
79934_at	ADCK4	aarF domain containing kinase 4	6.916425781	7.401171875	7.121875	7.545898438	-0.424023438	-0.484746094	-0.144726563	-0.205449219	0.005176107	0.001888868	0.438786859	0.207345649	1	1	0	0
203054_at	ADCK5	aarF domain containing kinase 5	6.722978516	6.887109375	6.58984375	6.893164063	-0.303320313	-0.164130859	-0.006054688	0.133134766	0.005185425	0.145277991	0.98279085	0.27015824	1	0	0	0
115_at	ADCY9	adenylate cyclase 9	7.780869141	8.611132813	7.735351563	8.766015625	-1.030664063	-0.830263672	-0.154882813	0.045517578	3.19E-05	0.000215023	0.566664224	0.911547541	1	1	0	0
118_at	ADD1	adducin 1 (alpha)	10.29664063	10.40820313	10.25585938	10.46445313	-0.20859375	-0.1115625	-0.05625	0.04078125	0.003285461	0.120651043	0.547132753	0.704977683	1	0	0	0
120_at	ADD3	adducin 3 (gamma)	10.23197266	10.75546875	9.9546875	10.69492188	-0.740234375	-0.523496094	0.060546875	0.277285156	5.04E-05	0.000997044	0.822450568	0.065231398	1	1	0	0
137872_at	ADHFE1	alcohol dehydrogenase, iron containing,	9.082460938	9.859765625	8.9578125	9.933984375	-0.976171875	-0.777304687	-0.07421875	0.124648438	1.99E-05	0.000152064	0.815410816	0.626763336	1	1	0	0
55256_at	ADI1	acireductone dioxygenase 1	9.053398438	9.411328125	9.016015625	9.54921875	-0.533203125	-0.357929688	-0.137890625	0.037382813	0.000280039	0.006591532	0.38034196	0.88683008	1	1	0	0
79602_at	ADIPOR2	adiponectin receptor 2	9.260429688	9.54765625	9.27890625	9.5453125	-0.26640625	-0.287226562	0.00234375	-0.018476563	0.028340636	0.018195805	0.994177276	0.947264342	1	1	0	0
132_at	ADK	adenosine kinase	9.195683594	9.8375	9.235546875	9.883984375	-0.6484375	-0.641816406	-0.046484375	-0.039863281	1.47E-05	1.60E-05	0.821469309	0.853398772	1	1	0	0
79924_at	ADM2	adrenomedullin 2	6.771162109	6.344140625	6.776953125	6.297265625	0.4796875	0.427021484	0.046875	-0.005791016	0.023584737	0.044886532	0.916149506	0.992397085	1	1	0	0
23394_at	ADNP	activity-dependent neuroprotector homeob	11.11009766	11.28320313	11.2390625	11.33476563	-0.095703125	-0.173105469	-0.0515625	-0.128964844	0.058037099	0.001164781	0.399099386	0.010336333	0	1	0	1
22850_at	ADNP2	ADNP homeobox 2	7.494863281	7.327539063	7.926953125	7.733789063	0.193164063	0.167324219	-0.40625	-0.432089844	0.19863999	0.290222575	0.004073642	0.002554762	0	0	1	1
84890_at	ADO	2-aminoethanethiol (cysteamine) dioxygen	7.418154297	6.794335938	7.509375	6.760546875	0.748828125	0.623818359	0.033789062	-0.091220703	5.49E-06	2.88E-05	0.88683008	0.576557962	1	1	0	0
83440_at	ADPGK	ADP-dependent glucokinase	9.033632812	9.290625	8.9484375	9.2140625	-0.265625	-0.256992187	0.0765625	0.085195313	0.019951768	0.02433236	0.651295748	0.597986724	1	1	0	0
141_at	ADPRH	ADP-ribosylarginine hydrolase	6.745615234	6.269726563	6.99765625	6.7484375	0.24921875	0.475888672	-0.478710938	-0.252041016	0.387012938	0.046170243	0.0447638	0.379572256	0	1	1	0
54936_at	ADPRHL2	ADP-ribosylhydrolase like 2	7.635458984	7.239453125	7.358007813	6.923242188	0.434765625	0.396005859	0.316210938	0.277451172	0.026528602	0.044316838	0.122599385	0.191889889	1	1	0	0
154_at	ADRB2	adrenoceptor beta 2, surface	10.47806641	10.60898438	10.31523438	10.56484375	-0.249609375	-0.130917969	0.044140625	0.162832031	0.016034956	0.262156291	0.811536442	0.134811893	1	0	0	0
156_at	ADRBK1	adrenergic, beta, receptor kinase 1	11.09322266	11.3140625	11.10078125	11.39921875	-0.2984375	-0.220839844	-0.08515625	-0.007558594	0.000518225	0.005490016	0.362183702	0.968530592	1	1	0	0
11047_at	ADRM1	adhesion regulating molecule 1	9.072646484	8.71171875	9.227734375	8.7984375	0.429296875	0.360927734	-0.08671875	-0.155087891	0.000358675	0.001513191	0.555568598	0.181833946	1	1	0	0
158_at	ADSL	adenylosuccinate lyase	9.116210938	8.454296875	9.085546875	8.500390625	0.58515625	0.661914062	-0.04609375	0.030664062	0.000384399	0.000132413	0.873724212	0.922229368	1	1	0	0
159_at	ADSS	adenylosuccinate synthase	9.443085938	9.199609375	9.478515625	9.22890625	0.249609375	0.243476562	-0.029296875	-0.035429688	0.024959093	0.028734429	0.897545063	0.870286212	1	1	0	0
64782_at	AEN	apoptosis enhancing nuclease	7.339677734	6.551171875	7.322265625	6.505273438	0.816992188	0.788505859	0.045898438	0.017412109	0.000416523	0.000564828	0.916526647	0.973145301	1	1	0	0
166_at	AES	amino-terminal enhancer of split	11.49167969	11.70039063	11.53554688	11.77226563	-0.23671875	-0.208710938	-0.071875	-0.043867188	0.000511493	0.001443327	0.319425533	0.624830165	1	1	0	0
4299_at	AFF1	AF4/FMR2 family, member 1	9.593378906	9.983984375	9.68671875	10.01796875	-0.33125	-0.390605469	-0.033984375	-0.093339844	0.003143594	0.000860511	0.873092798	0.517285502	1	1	0	0
3899_at	AFF3	AF4/FMR2 family, member 3	5.704794922	6.408789063	5.770507813	6.35625	-0.585742187	-0.703994141	0.052539063	-0.065712891	0.07597021	0.029728291	0.94278839	0.924595038	0	1	0	0
10939_at	AFG3L2	AFG3 ATPase family member 3-like 2 (S. c	7.182333984	6.882226563	7.25703125	6.925390625	0.331640625	0.300107422	-0.043164063	-0.074697266	0.03565904	0.059754996	0.892826197	0.782863845	1	0	0	0
125061_at	AFMID	arylformamidase	5.213085938	5.440234375	5.19296875	5.388085938	-0.195117187	-0.227148438	0.052148438	0.020117187	0.054837891	0.024173022	0.754384663	0.925895777	0	1	0	0
54812_at	AFTPH	aftiphilin	9.713945313	9.96484375	9.73046875	9.994921875	-0.264453125	-0.250898438	-0.030078125	-0.016523438	0.00035524	0.000557301	0.795011895	0.903539715	1	1	0	0
175_at	AGA	aspartylglucosaminidase	7.767109375	7.585546875	8.115429688	7.798828125	0.316601563	0.1815625	-0.21328125	-0.348320313	0.000681303	0.034334129	0.013104138	0.000303306	1	1	1	1
116987_at	AGAP1	ArfGAP with GTPase domain, ankyrin repea	6.614052734	6.982421875	6.291992187	7.142578125	-0.850585938	-0.368369141	-0.16015625	0.322060547	0.005338682	0.281791932	0.743566051	0.372231021	1	0	0	0
116986_at	AGAP2	ArfGAP with GTPase domain, ankyrin repea	10.17539063	10.17578125	10.3375	10.39609375	-0.05859375	-0.000390625	-0.2203125	-0.162109375	0.609849579	0.998818966	0.006763986	0.044536196	0	0	1	1
116988_at	AGAP3	ArfGAP with GTPase domain, ankyrin repea	6.349902344	6.568359375	6.065039063	6.690625	-0.625585937	-0.218457031	-0.122265625	0.284863281	0.007487012	0.456578976	0.747054434	0.280195752	1	0	0	0
653268_at	AGAP7	ArfGAP with GTPase domain, ankyrin repea	8.248847656	8.748828125	8.5171875	8.739453125	-0.222265625	-0.499980469	0.009375	-0.268339844	0.2729076	0.00584222	0.984317058	0.158550059	0	1	0	0
79841_at	AGBL2	ATP/GTP binding protein-like 2	4.997900391	5.419921875	5.073828125	5.5515625	-0.477734375	-0.422021484	-0.131640625	-0.075927734	0.001643157	0.004231867	0.478412022	0.748137282	1	1	0	0
60509_at	AGBL5	ATP/GTP binding protein-like 5	6.914824219	7.277734375	6.797851563	7.237695313	-0.43984375	-0.362910156	0.040039063	0.116972656	0.002426323	0.009802167	0.886923995	0.531833077	1	1	0	0
177_at	AGER	advanced glycosylation end product-speci	7.762539063	8.062890625	7.724609375	8.143945313	-0.419335938	-0.300351563	-0.081054688	0.037929688	5.67E-05	0.000997158	0.451241806	0.800160551	1	1	0	0
3267_at	AGFG1	ArfGAP with FG repeats 1	11.603125	11.42734375	11.60898438	11.41445313	0.19453125	0.17578125	0.012890625	-0.005859375	8.34E-05	0.000202868	0.873179216	0.951356102	1	1	0	0
55109_at	AGGF1	angiogenic factor with G patch and FHA d	9.416933594	9.222265625	9.377734375	9.3609375	0.016796875	0.194667969	-0.138671875	0.039199219	0.904558812	0.005082914	0.042787785	0.716736128	0	1	1	0
55750_at	AGK	acylglycerol kinase	10.20808594	9.924609375	10.26445313	9.890625	0.373828125	0.283476563	0.033984375	-0.056367187	1.29E-05	0.000151841	0.747623344	0.505270379	1	1	0	0
79814_at	AGMAT	agmatine ureohydrolase (agmatinase)	5.159453125	4.963476563	5.222265625	4.944140625	0.278125	0.195976562	0.019335938	-0.0628125	0.021790955	0.121738588	0.9438761	0.754144763	1	0	0	0
26523_at	AGO1	argonaute RISC catalytic component 1	9.375957031	9.76015625	9.411328125	9.86328125	-0.451953125	-0.384199219	-0.103125	-0.035371094	6.60E-05	0.000273062	0.352727561	0.838971028	1	1	0	0
192670_at	AGO4	argonaute RISC catalytic component 4	8.886083984	9.8328125	8.84140625	9.823046875	-0.981640625	-0.946728516	0.009765625	0.044677734	1.01E-06	1.39E-06	0.97543202	0.853634403	1	1	0	0
10555_at	AGPAT2	1-acylglycerol-3-phosphate O-acyltransfe	7.338486328	6.870117188	7.34453125	6.758398438	0.586132813	0.468369141	0.11171875	-0.006044922	0.000384994	0.002391862	0.593094579	0.988302315	1	1	0	0
56894_at	AGPAT3	1-acylglycerol-3-phosphate O-acyltransfe	9.281445312	8.794140625	9.324609375	8.733203125	0.59140625	0.487304688	0.0609375	-0.043164062	0.000100301	0.000535376	0.781775644	0.860741531	1	1	0	0
56895_at	AGPAT4	1-acylglycerol-3-phosphate O-acyltransfe	7.703837891	8.713671875	7.533398438	8.634375	-1.100976563	-1.009833984	0.079296875	0.170439453	7.28E-06	1.59E-05	0.800608736	0.449041666	1	1	0	0
79992_at	AGPAT4-IT1	AGPAT4 intronic transcript 1 (non-protei	6.626083984	7.589648438	6.528125	7.446875	-0.91875	-0.963564453	0.142773438	0.097958984	0.000105143	6.89E-05	0.621225981	0.77261124	1	1	0	0
55326_at	AGPAT5	1-acylglycerol-3-phosphate O-acyltransfe	7.184023438	6.058398438	6.878125	5.907226563	0.970898438	1.125625	0.151171875	0.305898438	0.002389771	0.000734532	0.771417536	0.423169519	1	1	0	0
137964_at	AGPAT6	1-acylglycerol-3-phosphate O-acyltransfe	9.056777344	8.869140625	9.075	8.78046875	0.29453125	0.187636719	0.088671875	-0.018222656	0.013049076	0.130762528	0.596132793	0.946322947	1	0	0	0
84803_at	AGPAT9	1-acylglycerol-3-phosphate O-acyltransfe	5.603388672	5.001953125	5.811914063	5.06484375	0.747070313	0.601435547	-0.062890625	-0.208525391	0.000662567	0.003678268	0.873433523	0.397280787	1	1	0	0
8540_at	AGPS	alkylglycerone phosphate synthase	8.710322266	8.107226562	8.70390625	7.962304687	0.741601563	0.603095703	0.144921875	0.006416016	7.67E-05	0.000464077	0.467105155	0.988173024	1	1	0	0
23287_at	AGTPBP1	ATP/GTP binding protein 1	10.12728516	10.78398438	10.07148438	10.7078125	-0.636328125	-0.656699219	0.076171875	0.055800781	5.98E-07	4.46E-07	0.433980714	0.618576306	1	1	0	0
57085_at	AGTRAP	angiotensin II receptor-associated prote	9.889648438	8.6375	9.802734375	8.55546875	1.247265625	1.252148438	0.08203125	0.086914063	1.00E-05	9.70E-06	0.831413696	0.81856373	1	1	0	0
191_at	AHCY	adenosylhomocysteinase	6.169609375	5.636523438	6.220898438	5.677734375	0.543164063	0.533085938	-0.041210937	-0.051289062	0.024149932	0.026888829	0.939314838	0.919511631	1	1	0	0
10768_at	AHCYL1	adenosylhomocysteinase-like 1	9.080117188	9.293359375	9.04140625	9.2390625	-0.19765625	-0.213242187	0.054296875	0.038710938	0.060782206	0.041492026	0.752129718	0.8429869	0	1	0	0
23382_at	AHCYL2	adenosylhomocysteinase-like 2	8.395703125	9.110546875	8.391796875	8.988671875	-0.596875	-0.71484375	0.121875	0.00390625	0.001596461	0.000358733	0.645525308	0.993574129	1	1	0	0
54806_at	AHI1	Abelson helper integration site 1	7.086523438	7.740625	7.03984375	7.828515625	-0.788671875	-0.654101562	-0.087890625	0.046679688	0.000325961	0.001544982	0.798150732	0.908620402	1	1	0	0
79026_at	AHNAK	AHNAK nucleoprotein	10.52410156	11.26757813	10.35859375	11.23867188	-0.880078125	-0.743476563	0.02890625	0.165507813	2.79E-06	1.28E-05	0.914540886	0.248278414	1	1	0	0
196_at	AHR	aryl hydrocarbon receptor	10.49982422	8.49140625	10.59023438	8.807617188	1.782617187	2.008417969	-0.316210938	-0.090410156	2.26E-07	8.48E-08	0.119609337	0.788885939	1	1	0	0
10598_at	AHSA1	AHA1, activator of heat shock 90kDa prot	9.566015625	8.983203125	9.417578125	8.58828125	0.829296875	0.5828125	0.394921875	0.1484375	0.00028604	0.004841712	0.05332648	0.607772821	1	1	0	0
130872_at	AHSA2	AHA1, activator of heat shock 90kDa prot	9.137285156	9.54453125	8.989648437	9.558203125	-0.568554688	-0.407246094	-0.013671875	0.147636719	0.001103734	0.012836569	0.973017399	0.484003405	1	1	0	0
64853_at	AIDA	axin interactor, dorsalization associate	6.904990234	6.466210938	6.834960938	6.133398438	0.7015625	0.438779297	0.3328125	0.070029297	0.030460885	0.219072517	0.402493058	0.917916071	1	0	0	0
9131_at	AIFM1	apoptosis-inducing factor, mitochondrion	7.957353516	7.698828125	8.120703125	7.77265625	0.348046875	0.258525391	-0.073828125	-0.163349609	0.000557038	0.00566379	0.556685107	0.081978279	1	1	0	0
84883_at	AIFM2	apoptosis-inducing factor, mitochondrion	6.353134766	5.779296875	6.598242188	5.861523438	0.73671875	0.573837891	-0.082226562	-0.245107422	0.00018056	0.001476417	0.777870642	0.183548975	1	1	0	0
202_at	AIM1	absent in melanoma 1	8.520878906	7.428125	8.6015625	7.622070313	0.979492188	1.092753906	-0.193945313	-0.080683594	3.28E-05	1.22E-05	0.395796104	0.808736792	1	1	0	0
9255_at	AIMP1	aminoacyl tRNA synthetase complex-intera	8.70671875	8.2875	8.75703125	8.4015625	0.35546875	0.41921875	-0.1140625	-0.0503125	0.004503734	0.00127465	0.465521174	0.820647183	1	1	0	0
7965_at	AIMP2	aminoacyl tRNA synthetase complex-intera	8.769550781	7.825390625	8.941796875	7.908203125	1.03359375	0.944160156	-0.0828125	-0.172246094	5.94E-05	0.000131052	0.830974141	0.547298488	1	1	0	0
203_at	AK1	adenylate kinase 1	8.383417969	8.957421875	8.10546875	8.838671875	-0.733203125	-0.574003906	0.11875	0.277949219	0.001615063	0.009790455	0.740485937	0.264998469	1	1	0	0
204_at	AK2	adenylate kinase 2	8.841845703	8.5375	8.681640625	8.359375	0.322265625	0.304345703	0.178125	0.160205078	0.013601082	0.019517409	0.213106928	0.280869605	1	1	0	0
26289_at	AK5	adenylate kinase 5	7.149921875	6.266210938	6.883007813	6.165625	0.717382812	0.883710938	0.100585938	0.266914063	0.04241326	0.012385127	0.887428706	0.589639474	1	1	0	0
8165_at	AKAP1	A kinase (PRKA) anchor protein 1	7.225009766	6.402734375	7.130664063	6.495117188	0.635546875	0.822275391	-0.092382813	0.094345703	0.000173086	1.74E-05	0.679140278	0.670680385	1	1	0	0
11216_at	AKAP10	A kinase (PRKA) anchor protein 10	8.982480469	9.276953125	8.852734375	9.182421875	-0.3296875	-0.294472656	0.09453125	0.129746094	0.001463174	0.003482892	0.443487956	0.233095889	1	1	0	0
11214_at	AKAP13	A kinase (PRKA) anchor protein 13	10.56167969	10.99140625	10.48554688	10.971875	-0.486328125	-0.429726563	0.01953125	0.076132812	1.79E-07	5.17E-07	0.839506695	0.16961528	1	1	0	0
9465_at	AKAP7	A kinase (PRKA) anchor protein 7	6.519785156	6.713671875	6.700195313	6.778320313	-0.078125	-0.193886719	-0.064648438	-0.180410156	0.507837978	0.03062099	0.615734353	0.045362684	0	1	0	1
80709_at	AKNA	AT-hook transcription factor	11.76082031	11.91875	11.78007813	12.01835938	-0.23828125	-0.157929687	-0.099609375	-0.019257812	0.001387062	0.02473753	0.191605518	0.892826197	1	1	0	0
10327_at	AKR1A1	aldo-keto reductase family 1, member A1	8.050546875	6.609375	7.915234375	6.520898438	1.394335938	1.441171875	0.088476563	0.1353125	0.000102047	7.57E-05	0.883905408	0.799313075	1	1	0	0
8644_at	AKR1C3	aldo-keto reductase family 1, member C3	9.181621094	7.491210938	9.516796875	7.513671875	2.003125	1.690410156	-0.022460938	-0.335175781	6.85E-08	2.70E-07	0.96042669	0.082114389	1	1	0	0
1109_at	AKR1C4	aldo-keto reductase family 1, member C4	4.690517578	4.463671875	4.733007813	4.444335938	0.288671875	0.226845703	0.019335937	-0.042490234	0.026192608	0.088253997	0.948623476	0.86563905	1	0	0	0
340811_at	AKR1CL1	aldo-keto reductase family 1, member C-l	6.411630859	5.5859375	6.508984375	5.6375	0.871484375	0.825693359	-0.0515625	-0.097353516	0.003047914	0.004559157	0.934710139	0.858303536	1	1	0	0
246182_at	AKR7A2P1	aldo-keto reductase family 7, member A2	4.905859375	4.884765625	5.062109375	5.104101562	-0.041992188	0.02109375	-0.219335937	-0.15625	0.83399921	0.928439712	0.043700739	0.180371677	0	0	1	0
207_at	AKT1	v-akt murine thymoma viral oncogene homo	11.48345703	11.084375	11.61640625	11.03671875	0.5796875	0.399082031	0.04765625	-0.132949219	2.42E-06	6.94E-05	0.71706336	0.125812423	1	1	0	0
84335_at	AKT1S1	AKT1 substrate 1 (proline-rich)	6.455849609	7.05625	6.396679688	6.800195313	-0.403515625	-0.600400391	0.256054688	0.059169922	0.035962962	0.002589787	0.228808715	0.875386718	1	1	0	0
10000_at	AKT3	v-akt murine thymoma viral oncogene homo	10.21398438	10.8	10.21328125	10.7578125	-0.54453125	-0.586015625	0.0421875	0.000703125	1.86E-05	9.61E-06	0.808637059	0.998079563	1	1	0	0
64400_at	AKTIP	AKT interacting protein	9.37984375	8.67734375	9.5203125	8.87578125	0.64453125	0.7025	-0.1984375	-0.14046875	0.022826743	0.013340436	0.630573889	0.768596211	1	1	0	0
210_at	ALAD	aminolevulinate dehydratase	6.827080078	7.55546875	6.875585938	7.56328125	-0.687695313	-0.728388672	-0.0078125	-0.048505859	0.000273355	0.000165366	0.986403472	0.885309535	1	1	0	0
5832_at	ALDH18A1	aldehyde dehydrogenase 18 family, member	8.33234375	7.370703125	8.317578125	7.453320313	0.864257813	0.961640625	-0.082617187	0.014765625	2.72E-06	1.06E-06	0.659842907	0.9608203	1	1	0	0
219_at	ALDH1B1	aldehyde dehydrogenase 1 family, member	6.875634766	5.939648438	7.0734375	6.205273438	0.868164062	0.935986328	-0.265625	-0.197802734	5.73E-06	2.92E-06	0.054322901	0.179769173	1	1	0	0
217_at	ALDH2	aldehyde dehydrogenase 2 family (mitocho	5.639853516	5.513476563	5.403515625	5.544726563	-0.141210938	0.126376953	-0.03125	0.236337891	0.23015763	0.302366558	0.8827482	0.025999303	0	0	0	1
224_at	ALDH3A2	aldehyde dehydrogenase 3 family, member	7.067519531	7.443359375	7.07109375	7.556640625	-0.485546875	-0.375839844	-0.11328125	-0.003574219	0.022493994	0.084163458	0.744648241	0.994888118	1	0	0	0
8659_at	ALDH4A1	aldehyde dehydrogenase 4 family, member	5.387744141	5.144921875	5.492773438	5.216015625	0.276757813	0.242822266	-0.07109375	-0.105029297	0.021525781	0.044814687	0.70629398	0.507208729	1	1	0	0
7915_at	ALDH5A1	aldehyde dehydrogenase 5 family, member	6.345771484	6.812695313	6.496484375	6.89375	-0.397265625	-0.466923828	-0.081054688	-0.150712891	0.077406389	0.034469991	0.844922803	0.643192519	0	1	0	0
4329_at	ALDH6A1	aldehyde dehydrogenase 6 family, member	8.112333984	8.758203125	7.902539063	8.628125	-0.725585938	-0.645869141	0.130078125	0.209794922	1.57E-05	4.52E-05	0.409044215	0.114680279	1	1	0	0
223_at	ALDH9A1	aldehyde dehydrogenase 9 family, member	9.489257813	9.216796875	9.512109375	9.162109375	0.35	0.272460938	0.0546875	-0.022851563	0.017438263	0.068052177	0.842793301	0.945903234	1	0	0	0
226_at	ALDOA	aldolase A, fructose-bisphosphate	9.167949219	8.675	8.982421875	8.6234375	0.358984375	0.492949219	0.0515625	0.185527344	0.00731471	0.000633541	0.832742906	0.197606405	1	1	0	0
230_at	ALDOC	aldolase C, fructose-bisphosphate	9.012558594	8.77578125	7.654101563	7.834375	-0.180273438	0.236777344	0.94140625	1.358457031	0.260782496	0.108119303	3.88E-06	1.58E-07	0	0	1	1
56052_at	ALG1	ALG1, chitobiosyldiphosphodolichol beta-	9.086757813	8.578125	9.078125	8.768359375	0.309765625	0.508632813	-0.190234375	0.008632813	0.011957398	0.00025599	0.142446237	0.977783312	1	1	0	0
84920_at	ALG10	asparagine-linked glycosylation 10, alph	7.366953125	7.546679688	7.378125	7.801367188	-0.423242188	-0.179726563	-0.2546875	-0.011171875	0.020014237	0.428221742	0.198395919	0.981398463	1	0	0	0
79868_at	ALG13	ALG13, UDP-N-acetylglucosaminyltransfera	8.132978516	8.3609375	8.06796875	8.348242188	-0.280273438	-0.227958984	0.012695313	0.065009766	0.037685568	0.100851239	0.969287436	0.777002963	1	0	0	0
199857_at	ALG14	ALG14, UDP-N-acetylglucosaminyltransfera	7.740126953	7.207617188	7.76015625	7.155078125	0.605078125	0.532509766	0.052539063	-0.020029297	0.001626239	0.004308085	0.886524923	0.963342384	1	1	0	0
85365_at	ALG2	ALG2, alpha-1,3/1,6-mannosyltransferase	9.489707031	9.00234375	9.665234375	9.062890625	0.60234375	0.487363281	-0.060546875	-0.175527344	6.13E-05	0.000386072	0.771880319	0.188826759	1	1	0	0
10195_at	ALG3	ALG3, alpha-1,3- mannosyltransferase	8.758671875	8.111132813	8.8796875	8.2109375	0.66875	0.647539063	-0.099804688	-0.121015625	1.25E-05	1.66E-05	0.509502425	0.384832936	1	1	0	0
29880_at	ALG5	ALG5, dolichyl-phosphate beta-glucosyltr	5.772294922	5.337304688	5.907421875	5.32734375	0.580078125	0.434990234	0.009960937	-0.135126953	0.000442124	0.004368364	0.979329396	0.483551833	1	1	0	0
79053_at	ALG8	ALG8, alpha-1,3-glucosyltransferase	10.30173828	9.167578125	10.39765625	9.16796875	1.2296875	1.134160156	-0.000390625	-0.095917969	0.000179855	0.000361466	0.999746539	0.86085035	1	1	0	0
121642_at	ALKBH2	alkB, alkylation repair homolog 2 (E. co	5.452509766	5.064453125	5.385546875	5.054101563	0.331445313	0.388056641	0.010351563	0.066962891	0.021392052	0.007699755	0.977474753	0.78853937	1	1	0	0
91801_at	ALKBH8	alkB, alkylation repair homolog 8 (E. co	7.440410156	6.814453125	7.4453125	6.840234375	0.605078125	0.625957031	-0.02578125	-0.004902344	0.002458299	0.001893446	0.954379857	0.992786256	1	1	0	0
7840_at	ALMS1	Alstrom syndrome 1	8.486953125	8.82109375	8.451953125	8.7296875	-0.277734375	-0.334140625	0.09140625	0.035	0.053189326	0.019088118	0.672044703	0.904933197	0	1	0	0
100652883_at	ALOX15P1	arachidonate 15-lipoxygenase pseudogene	8.04125	8.682617187	8.150390625	8.781054687	-0.630664063	-0.641367188	-0.0984375	-0.109140625	0.009621618	0.008567661	0.823189418	0.796753728	1	1	0	0
240_at	ALOX5	arachidonate 5-lipoxygenase	5.534599609	5.312890625	5.588085938	5.199609375	0.388476563	0.221708984	0.11328125	-0.053486328	0.001743185	0.063844744	0.447122815	0.795613606	1	0	0	0
79800_at	ALS2CR8	amyotrophic lateral sclerosis 2 (juvenil	7.589804688	8.26875	7.52734375	8.380078125	-0.852734375	-0.678945312	-0.111328125	0.062460938	6.95E-05	0.000503905	0.680699723	0.85299761	1	1	0	0
10189_at	ALYREF	Aly/REF export factor	9.893144531	8.919921875	10.01054688	9.003515625	1.00703125	0.973222656	-0.08359375	-0.117402344	2.31E-05	3.18E-05	0.796732139	0.676796623	1	1	0	0
55626_at	AMBRA1	autophagy/beclin-1 regulator 1	9.224824219	9.49375	9.14609375	9.457421875	-0.311328125	-0.268925781	0.036328125	0.078730469	0.008237787	0.021178648	0.873784566	0.64886752	1	1	0	0
262_at	AMD1	adenosylmethionine decarboxylase 1	9.446113281	9.384375	9.512890625	9.32578125	0.187109375	0.061738281	0.05859375	-0.066777344	0.029738838	0.618660972	0.644953977	0.577186769	1	0	0	0
51005_at	AMDHD2	amidohydrolase domain containing 2	8.276777344	8.65859375	8.223632813	8.630859375	-0.407226563	-0.381816406	0.027734375	0.053144531	0.000918965	0.001546428	0.906399849	0.788442357	1	1	0	0
120425_at	AMICA1	adhesion molecule, interacts with CXADR	7.692011719	10.04140625	7.6953125	10.13828125	-2.44296875	-2.349394531	-0.096875	-0.003300781	5.21E-07	7.53E-07	0.864672116	0.996912008	1	1	0	0
57463_at	AMIGO1	adhesion molecule with Ig-like domain 1	6.401982422	6.841796875	6.377539063	6.999023438	-0.621484375	-0.439814453	-0.157226562	0.024443359	0.006767038	0.054211137	0.63557746	0.964076918	1	0	0	0
386724_at	AMIGO3	adhesion molecule with Ig-like domain 3	6.393408203	6.204101563	6.5453125	6.264648438	0.280664063	0.189306641	-0.060546875	-0.151904297	0.016048713	0.118573656	0.75254698	0.242233309	1	0	0	0
83607_at	AMMECR1L	AMMECR1-like	8.755615234	8.51015625	8.748828125	8.39375	0.355078125	0.245458984	0.11640625	0.006787109	0.007191897	0.063437473	0.493539577	0.984652121	1	0	0	0
196394_at	AMN1	antagonist of mitotic exit network 1 hom	7.67015625	8.18203125	7.774023437	8.276367187	-0.50234375	-0.511875	-0.094335937	-0.103867188	0.002317315	0.002004087	0.702760848	0.662588037	1	1	0	0
154796_at	AMOT	angiomotin	5.369824219	5.87890625	5.268554688	6.037109375	-0.768554688	-0.509082031	-0.158203125	0.101269531	0.010082099	0.095533648	0.744311318	0.858586331	1	0	0	0
272_at	AMPD3	adenosine monophosphate deaminase 3	6.081787109	5.737109375	6.134179688	5.682617188	0.4515625	0.344677734	0.054492187	-0.052392578	0.009211015	0.046375514	0.870980921	0.877312452	1	1	0	0
275_at	AMT	aminomethyltransferase	6.988945313	7.357226563	6.725	7.418359375	-0.693359375	-0.36828125	-0.061132813	0.263945312	3.43E-05	0.006360775	0.791678217	0.04882505	1	1	0	1
279_at	AMY2A	amylase, alpha 2A (pancreatic)	4.404394531	4.603515625	4.42734375	4.368164063	0.059179688	-0.199121094	0.235351563	-0.022949219	0.711782152	0.051940689	0.02060603	0.914593276	0	0	1	0
64682_at	ANAPC1	anaphase promoting complex subunit 1	8.807246094	8.32421875	8.632421875	8.318945312	0.313476563	0.483027344	0.005273437	0.174824219	0.007262732	0.000235381	0.986586607	0.154440405	1	1	0	0
10393_at	ANAPC10	anaphase promoting complex subunit 10	5.929091797	5.64765625	6.059765625	5.644140625	0.415625	0.281435547	0.003515625	-0.130673828	0.030652238	0.17269461	0.994286099	0.645406444	1	0	0	0
51529_at	ANAPC11	anaphase promoting complex subunit 11	6.3909375	6.207226563	6.499609375	6.099023438	0.400585938	0.183710938	0.108203125	-0.108671875	0.025694592	0.404836083	0.698200424	0.696490697	1	0	0	0
25906_at	ANAPC15	anaphase promoting complex subunit 15	8.920244141	8.18828125	8.9765625	8.208398437	0.768164063	0.731962891	-0.020117188	-0.056318359	0.000945795	0.001402412	0.969813759	0.898583891	1	1	0	0
119504_at	ANAPC16	anaphase promoting complex subunit 16	9.186015625	8.7578125	8.991796875	8.6359375	0.355859375	0.428203125	0.121875	0.19421875	0.040683267	0.013702275	0.628640956	0.342850102	1	1	0	0
29882_at	ANAPC2	anaphase promoting complex subunit 2	8.22765625	8.603515625	8.286328125	8.580859375	-0.29453125	-0.375859375	0.02265625	-0.058671875	0.088425519	0.025858207	0.954253985	0.855289291	0	1	0	0
90806_at	ANGEL2	angel homolog 2 (Drosophila)	8.805449219	9	8.85078125	9.163671875	-0.312890625	-0.194550781	-0.163671875	-0.045332031	0.014527268	0.151470739	0.254043103	0.851955153	1	0	0	0
288_at	ANK3	ankyrin 3, node of Ranvier (ankyrin G)	5.348974609	5.904101563	5.588085938	6.043945313	-0.455859375	-0.555126953	-0.13984375	-0.239111328	0.019797126	0.005301281	0.620216123	0.284561358	1	1	0	0
150709_at	ANKAR	ankyrin and armadillo repeat containing	6.602949219	7.063476562	6.609179687	7.0390625	-0.429882813	-0.460527344	0.024414063	-0.006230469	0.001570299	0.000902747	0.931104859	0.98589443	1	1	0	0
56172_at	ANKH	ankylosis, progressive homolog (mouse)	9.363847656	9.903125	9.367578125	9.834375	-0.466796875	-0.539277344	0.06875	-0.003730469	9.17E-05	2.51E-05	0.641108405	0.989367657	1	1	0	0
23141_at	ANKLE2	ankyrin repeat and LEM domain containing	9.135830078	8.822265625	9.1171875	8.88984375	0.22734375	0.313564453	-0.067578125	0.018642578	0.139441954	0.031646489	0.789416149	0.957257561	0	1	0	0
51281_at	ANKMY1	ankyrin repeat and MYND domain containin	8.415791016	8.771484375	8.345703125	8.77109375	-0.425390625	-0.355693359	0.000390625	0.070087891	0.023995069	0.062200482	0.999518934	0.842686395	1	0	0	0
57763_at	ANKRA2	ankyrin repeat, family A (RFXANK-like),	6.795869141	7.785742188	6.858007813	7.820117188	-0.962109375	-0.989873047	-0.034375	-0.062138672	7.91E-05	6.20E-05	0.940122158	0.876462917	1	1	0	0
55608_at	ANKRD10	ankyrin repeat domain 10	8.459453125	8.726953125	8.391015625	8.71875	-0.327734375	-0.2675	0.008203125	0.0684375	0.009610973	0.033388165	0.98002948	0.736251856	1	1	0	0
100505494_at	ANKRD10-IT1	ANKRD10 intronic transcript 1 (non-prote	8.483671875	8.786914062	8.354101562	8.570507812	-0.21640625	-0.303242187	0.21640625	0.129570313	0.006771146	0.00048901	0.006771146	0.114102104	1	1	1	0
88455_at	ANKRD13A	ankyrin repeat domain 13A	10.65916016	11.01054688	10.76367188	11.06210938	-0.2984375	-0.351386719	-0.0515625	-0.104511719	0.000465761	0.000113786	0.653591349	0.219116657	1	1	0	0
81573_at	ANKRD13C	ankyrin repeat domain 13C	9.940390625	9.748046875	10.05273438	9.811328125	0.24140625	0.19234375	-0.06328125	-0.11234375	0.000556134	0.003381511	0.425007645	0.085087988	1	1	0	0
338692_at	ANKRD13D	ankyrin repeat domain 13 family, member	9.223554688	9.43828125	9.223046875	9.50703125	-0.283984375	-0.214726562	-0.06875	0.000507813	0.042252913	0.14498721	0.770184828	0.999022996	1	0	0	0
391267_at	ANKRD20A11P	ankyrin repeat domain 20 family, member	8.106123047	8.998632813	7.996875	8.9953125	-0.9984375	-0.892509766	0.003320312	0.109248047	0.001903772	0.004457119	0.997016981	0.851118933	1	1	0	0
22852_at	ANKRD26	ankyrin repeat domain 26	5.763076172	6.13203125	5.629882813	5.962695313	-0.3328125	-0.368955078	0.169335938	0.133193359	0.051627442	0.029699617	0.421327371	0.570088175	0	1	0	0
23243_at	ANKRD28	ankyrin repeat domain 28	8.932226563	9.59375	8.90546875	9.489453125	-0.583984375	-0.661523438	0.104296875	0.026757812	1.63E-05	5.29E-06	0.414214019	0.899153347	1	1	0	0
84250_at	ANKRD32	ankyrin repeat domain 32	7.650058594	8.290625	7.68125	8.224609375	-0.543359375	-0.640566406	0.066015625	-0.031191406	0.032778377	0.012124883	0.898794906	0.959135207	1	1	0	0
353322_at	ANKRD37	ankyrin repeat domain 37	7.693076172	7.309570313	5.819921875	5.73359375	0.086328125	0.383505859	1.575976563	1.873154297	0.858723303	0.154865318	6.81E-06	1.48E-06	0	0	1	1
51239_at	ANKRD39	ankyrin repeat domain 39	8.076240234	8.10390625	8.42265625	8.153125	0.26953125	-0.027666016	-0.04921875	-0.346416016	0.012918763	0.900532374	0.793849026	0.002134415	1	0	0	1
91369_at	ANKRD40	ankyrin repeat domain 40	9.862832031	9.53515625	9.80234375	9.51875	0.28359375	0.327675781	0.01640625	0.060488281	0.016285209	0.006149117	0.95247165	0.757406276	1	1	0	0
338699_at	ANKRD42	ankyrin repeat domain 42	5.707255859	5.809179687	5.682617187	5.897460937	-0.21484375	-0.101923828	-0.08828125	0.024638672	0.019686821	0.351475586	0.447522027	0.895453313	1	0	0	0
91526_at	ANKRD44	ankyrin repeat domain 44	11.94914062	11.49101562	11.92109375	11.4296875	0.49140625	0.458125	0.061328125	0.028046875	5.27E-07	1.00E-06	0.397576732	0.783561082	1	1	0	0
157567_at	ANKRD46	ankyrin repeat domain 46	7.289960938	7.621289063	7.138476563	7.419140625	-0.280664063	-0.331328125	0.202148438	0.151484375	0.00062608	0.0001507	0.00782584	0.045123939	1	1	1	1
54851_at	ANKRD49	ankyrin repeat domain 49	8.3984375	8.604296875	8.320507813	8.715625	-0.395117187	-0.205859375	-0.111328125	0.077929687	0.015331257	0.261873083	0.642598753	0.77976101	1	0	0	0
203286_at	ANKS6	ankyrin repeat and sterile alpha motif d	6.405283203	6.268359375	6.55390625	6.242578125	0.311328125	0.136923828	0.02578125	-0.148623047	0.010783322	0.338901617	0.919876269	0.28409206	1	0	0	0
55139_at	ANKZF1	ankyrin repeat and zinc finger domain co	7.257158203	8.038085938	7.107421875	8.004101563	-0.896679688	-0.780927734	0.033984375	0.149736328	5.88E-05	0.000197293	0.932490034	0.54537112	1	1	0	0
57719_at	ANO8	anoctamin 8	7.134140625	7.749414063	7.030078125	7.677734375	-0.64765625	-0.615273438	0.071679687	0.1040625	0.001620333	0.002408728	0.844922803	0.743860683	1	1	0	0
8125_at	ANP32A	acidic (leucine-rich) nuclear phosphopro	10.19921875	9.855859375	10.17773438	10.08398438	0.09375	0.343359375	-0.228125	0.021484375	0.729345001	0.042729721	0.219897536	0.957484998	0	1	0	0
80035_at	ANP32A-IT1	ANP32A intronic transcript 1 (non-protei	7.214521484	7.483789063	7.017382813	7.220507813	-0.203125	-0.269267578	0.26328125	0.197138672	0.12319835	0.032752722	0.037027016	0.137603616	0	1	1	0
118429_at	ANTXR2	anthrax toxin receptor 2	8.949023438	7.950390625	8.890234375	7.6203125	1.269921875	0.998632813	0.330078125	0.058789063	0.000178213	0.001354986	0.341522004	0.925763436	1	1	0	0
302_at	ANXA2	annexin A2	6.361552734	5.347851563	6.427734375	5.456835938	0.970898438	1.013701172	-0.108984375	-0.066181641	0.002380185	0.001700885	0.851990854	0.918087144	1	1	0	0
303_at	ANXA2P1	annexin A2 pseudogene 1	4.915654297	4.7453125	4.891601563	4.694921875	0.196679688	0.170341797	0.050390625	0.024052734	0.006743776	0.017545579	0.628666741	0.861484915	1	1	0	0
304_at	ANXA2P2	annexin A2 pseudogene 2	11.05382812	9.998046875	11.17695312	10.06796875	1.108984375	1.05578125	-0.069921875	-0.123125	6.18E-06	9.71E-06	0.829549972	0.633002436	1	1	0	0
308_at	ANXA5	annexin A5	8.457275391	9.033984375	8.340820313	8.888671875	-0.547851563	-0.576708984	0.1453125	0.116455078	0.017151332	0.012331471	0.677448472	0.761526767	1	1	0	0
309_at	ANXA6	annexin A6	12.52808594	12.1875	12.51992188	12.19804688	0.321875	0.340585938	-0.010546875	0.008164063	0.000293891	0.000180496	0.954578605	0.965948813	1	1	0	0
310_at	ANXA7	annexin A7	8.983916016	8.77578125	9.156640625	8.845703125	0.3109375	0.208134766	-0.069921875	-0.172724609	0.006003896	0.065526131	0.681306182	0.142512365	1	0	0	0
313_at	AOAH	acyloxyacyl hydrolase (neutrophil)	12.35146484	12.86523438	12.253125	12.85976563	-0.606640625	-0.513769531	0.00546875	0.098339844	1.85E-07	7.91E-07	0.972857812	0.152967082	1	1	0	0
100874264_at	AOAH-IT1	AOAH intronic transcript 1 (non-protein	9.309902344	10.13164062	8.972070312	10.0171875	-1.045117188	-0.821738281	0.114453125	0.337832031	2.19E-06	1.89E-05	0.578324072	0.022306563	1	1	0	1
162_at	AP1B1	adaptor-related protein complex 1, beta	8.992001953	8.77578125	9.1296875	8.853515625	0.276171875	0.216220703	-0.077734375	-0.137685547	0.043785896	0.130934364	0.720158286	0.413741763	1	0	0	0
164_at	AP1G1	adaptor-related protein complex 1, gamma	10.86869141	10.80351563	10.93085938	10.80664063	0.12421875	0.065175781	-0.003125	-0.062167969	0.039306397	0.365568123	0.984652121	0.397506714	1	0	0	0
8905_at	AP1S2	adaptor-related protein complex 1, sigma	7.784873047	7.2890625	7.878125	6.964648438	0.913476563	0.495810547	0.324414063	-0.093251953	0.000403459	0.032970507	0.200118879	0.82662944	1	1	0	0
130340_at	AP1S3	adaptor-related protein complex 1, sigma	5.692480469	5.082617188	5.6734375	5.183203125	0.490234375	0.609863281	-0.100585937	0.019042969	0.010680039	0.002192394	0.748236865	0.967224232	1	1	0	0
160_at	AP2A1	adaptor-related protein complex 2, alpha	9.217109375	9.347265625	9.223046875	9.37578125	-0.152734375	-0.13015625	-0.028515625	-0.0059375	0.044885093	0.094966095	0.840295754	0.975050524	1	0	0	0
163_at	AP2B1	adaptor-related protein complex 2, beta	11.55339844	11.30351563	11.5484375	11.27460938	0.273828125	0.249882812	0.02890625	0.004960937	0.000129778	0.000285882	0.783266911	0.974073126	1	1	0	0
1173_at	AP2M1	adaptor-related protein complex 2, mu 1	10.78648438	10.67109375	10.76132813	10.56992188	0.19140625	0.115390625	0.101171875	0.02515625	0.022626987	0.209969268	0.294265113	0.880283542	1	0	0	0
1175_at	AP2S1	adaptor-related protein complex 2, sigma	8.623300781	8.3484375	8.571484375	8.369140625	0.20234375	0.274863281	-0.020703125	0.051816406	0.012065908	0.001277068	0.899640308	0.669308919	1	1	0	0
8546_at	AP3B1	adaptor-related protein complex 3, beta	9.596152344	9.5421875	9.796875	9.500390625	0.296484375	0.053964844	0.041796875	-0.200722656	0.000325951	0.606816111	0.721412259	0.007039065	1	0	0	1
8943_at	AP3D1	adaptor-related protein complex 3, delta	9.970878906	9.794140625	10.07304688	9.80546875	0.267578125	0.176738281	-0.011328125	-0.102167969	0.000371284	0.009286192	0.940611578	0.154193369	1	1	0	0
26985_at	AP3M1	adaptor-related protein complex 3, mu 1	10.47027344	10.31171875	10.496875	10.36875	0.128125	0.158554688	-0.05703125	-0.026601562	0.081521551	0.027676402	0.564972117	0.843787565	0	1	0	0
10947_at	AP3M2	adaptor-related protein complex 3, mu 2	8.175595703	7.4984375	7.975	7.14609375	0.82890625	0.677158203	0.35234375	0.200595703	0.000132501	0.000750568	0.060234467	0.366752597	1	1	0	0
1176_at	AP3S1	adaptor-related protein complex 3, sigma	10.53634766	9.958203125	10.54101563	9.95078125	0.590234375	0.578144531	0.007421875	-0.004667969	0.004834585	0.005601622	0.989515189	0.993350169	1	1	0	0
23431_at	AP4E1	adaptor-related protein complex 4, epsil	8.561669922	8.27421875	8.4140625	8.153125	0.2609375	0.287451172	0.12109375	0.147607422	0.014622281	0.007665338	0.334181426	0.205729163	1	1	0	0
54518_at	APBB1IP	amyloid beta (A4) precursor protein-bind	10.40394531	10.671875	10.36679687	10.55820312	-0.19140625	-0.267929688	0.113671875	0.037148437	0.00242944	0.000148703	0.064784919	0.692364581	1	1	0	0
10307_at	APBB3	amyloid beta (A4) precursor protein-bind	8.584492188	9.090234375	8.347070313	9.171484375	-0.824414062	-0.505742187	-0.08125	0.237421875	1.95E-05	0.001356011	0.735450163	0.128138615	1	1	0	0
327_at	APEH	N-acylaminoacyl-peptide hydrolase	9.964550781	9.775390625	9.939453125	9.853125	0.086328125	0.189160156	-0.077734375	0.025097656	0.363679369	0.017332023	0.434254454	0.871410058	0	1	0	0
328_at	APEX1	APEX nuclease (multifunctional DNA repai	9.871601563	8.921484375	10.1390625	9.29453125	0.84453125	0.950117188	-0.373046875	-0.267460937	0.001596514	0.000609984	0.170403398	0.384832936	1	1	0	0
8539_at	API5	apoptosis inhibitor 5	10.95052734	10.709375	10.8875	10.66875	0.21875	0.241152344	0.040625	0.063027344	0.004065881	0.00193418	0.734871327	0.52451145	1	1	0	0
57136_at	APMAP	adipocyte plasma membrane associated pro	10.90810547	11.29960938	10.8859375	11.33828125	-0.45234375	-0.391503906	-0.038671875	0.022167969	8.80E-07	3.12E-06	0.651876979	0.835885105	1	1	0	0
128240_at	APOA1BP	apolipoprotein A-I binding protein	10.22388672	9.617578125	10.33671875	9.8109375	0.52578125	0.606308594	-0.193359375	-0.112832031	0.000364872	0.000106229	0.173212459	0.520958322	1	1	0	0
27350_at	APOBEC3C	apolipoprotein B mRNA editing enzyme, ca	11.9103125	11.3921875	12.00742187	11.47460937	0.5328125	0.518125	-0.082421875	-0.097109375	4.38E-05	5.65E-05	0.57064327	0.471116949	1	1	0	0
140564_at	APOBEC3D	apolipoprotein B mRNA editing enzyme, ca	11.97160156	11.49414063	11.97382813	11.44804688	0.52578125	0.477460938	0.04609375	-0.002226563	3.32E-05	7.78E-05	0.792341056	0.993539367	1	1	0	0
200316_at	APOBEC3F	apolipoprotein B mRNA editing enzyme, ca	8.248955078	7.682421875	8.290625	7.787304688	0.503320313	0.566533203	-0.104882813	-0.041669922	0.018539516	0.008565479	0.771857746	0.928391197	1	1	0	0
60489_at	APOBEC3G	apolipoprotein B mRNA editing enzyme, ca	12.54994141	12.08476563	12.62265625	12.1	0.52265625	0.465175781	-0.015234375	-0.072714844	0.000225677	0.000612342	0.959135207	0.710004833	1	1	0	0
164668_at	APOBEC3H	apolipoprotein B mRNA editing enzyme, ca	9.155898437	8.452148437	8.90078125	8.28515625	0.615625	0.70375	0.166992188	0.255117188	0.00049568	0.000155885	0.392681878	0.129549054	1	1	0	0
80833_at	APOL3	apolipoprotein L, 3	5.727177734	6.261132813	5.897460938	6.080078125	-0.182617188	-0.533955078	0.181054688	-0.170283203	0.375157299	0.00258445	0.380834107	0.421947829	0	1	0	0
80830_at	APOL6	apolipoprotein L, 6	10.68556641	9.908203125	10.74414063	9.977734375	0.76640625	0.777363281	-0.06953125	-0.058574219	1.17E-05	1.02E-05	0.745069306	0.798632841	1	1	0	0
81575_at	APOLD1	apolipoprotein L domain containing 1	6.732353516	7.336132813	6.84375	7.26015625	-0.41640625	-0.603779297	0.075976563	-0.111396484	0.018211136	0.001268558	0.808736792	0.677729908	1	1	0	0
79135_at	APOO	apolipoprotein O	6.378095703	4.94609375	6.650585938	4.980859375	1.669726563	1.432001953	-0.034765625	-0.272490234	7.32E-06	2.97E-05	0.956967378	0.415484761	1	1	0	0
26060_at	APPL1	adaptor protein, phosphotyrosine interac	10.40283203	10.3921875	10.22304688	10.16015625	0.062890625	0.010644531	0.23203125	0.179785156	0.671284718	0.963686703	0.017816136	0.070610008	0	0	1	0
55198_at	APPL2	adaptor protein, phosphotyrosine interac	8.379716797	9.047265625	8.37109375	9.047265625	-0.676171875	-0.667548828	0	0.008623047	2.47E-05	2.78E-05	1	0.97840988	1	1	0	0
353_at	APRT	adenine phosphoribosyltransferase	8.747939453	8.393359375	8.806640625	8.412109375	0.39453125	0.354580078	-0.01875	-0.058701172	0.000309349	0.000765798	0.929528883	0.697983676	1	1	0	0
54840_at	APTX	aprataxin	7.288720703	7.080078125	7.289453125	7.025390625	0.2640625	0.208642578	0.0546875	-0.000732422	0.005894291	0.027146351	0.713965511	0.998079563	1	1	0	0
360_at	AQP3	aquaporin 3 (Gill blood group)	7.057011719	6.823632813	7.239453125	6.530273438	0.709179688	0.233378906	0.293359375	-0.182441406	0.006624647	0.48383906	0.332957214	0.625304676	1	0	0	0
363_at	AQP6	aquaporin 6, kidney specific	5.762988281	5.879882813	5.443164063	5.572070313	-0.12890625	-0.116894531	0.3078125	0.319824219	0.513595611	0.571574725	0.039806434	0.032269979	0	0	1	1
369_at	ARAF	v-raf murine sarcoma 3611 viral oncogene	9.918398438	10.06132813	9.914453125	10.11640625	-0.201953125	-0.142929687	-0.055078125	0.003945313	0.045737944	0.189392174	0.734463075	0.988831822	1	0	0	0
116985_at	ARAP1	ArfGAP with RhoGAP domain, ankyrin repea	10.01751953	10.36835938	9.96015625	10.44648438	-0.486328125	-0.350839844	-0.078125	0.057363281	2.38E-05	0.000421109	0.508136629	0.673346368	1	1	0	0
116984_at	ARAP2	ArfGAP with RhoGAP domain, ankyrin repea	10.49074219	10.8484375	10.359375	10.8546875	-0.4953125	-0.357695312	-0.00625	0.131367188	1.17E-07	1.96E-06	0.958163327	0.009174824	1	1	0	1
64411_at	ARAP3	ArfGAP with RhoGAP domain, ankyrin repea	6.830214844	7.303515625	6.75390625	7.254296875	-0.500390625	-0.473300781	0.04921875	0.076308594	0.002614313	0.003981884	0.875921399	0.78156544	1	1	0	0
372_at	ARCN1	archain 1	11.43423828	11.01484375	11.60546875	11.03789063	0.567578125	0.419394531	-0.023046875	-0.171230469	1.27E-06	1.91E-05	0.876885825	0.023448987	1	1	0	1
375_at	ARF1	ADP-ribosylation factor 1	12.00818359	11.70742188	12.11523438	11.82890625	0.286328125	0.300761719	-0.121484375	-0.107050781	0.001347607	0.000902565	0.180607974	0.258767063	1	1	0	0
378_at	ARF4	ADP-ribosylation factor 4	10.76228516	9.9875	10.85976563	9.941796875	0.91796875	0.774785156	0.045703125	-0.097480469	4.51E-06	2.10E-05	0.867330813	0.637836524	1	1	0	0
382_at	ARF6	ADP-ribosylation factor 6	11.89140625	11.30273438	11.84101563	11.44609375	0.394921875	0.588671875	-0.143359375	0.050390625	0.000148304	4.11E-06	0.126147094	0.724571602	1	1	0	0
84364_at	ARFGAP2	ADP-ribosylation factor GTPase activatin	9.008105469	9.248828125	9.08203125	9.38359375	-0.3015625	-0.240722656	-0.134765625	-0.073925781	0.022987983	0.074690943	0.409617907	0.728316751	1	0	0	0
26286_at	ARFGAP3	ADP-ribosylation factor GTPase activatin	10.53101563	9.912109375	10.58359375	9.920703125	0.662890625	0.61890625	-0.00859375	-0.052578125	7.12E-05	0.000130759	0.981130502	0.838119874	1	1	0	0
10565_at	ARFGEF1	ADP-ribosylation factor guanine nucleoti	10.33746094	10.45859375	10.31601563	10.50078125	-0.184765625	-0.121132813	-0.0421875	0.021445312	0.002023337	0.034568078	0.604414583	0.841098281	1	1	0	0
27236_at	ARFIP1	ADP-ribosylation factor interacting prot	8.923632813	8.404296875	8.756640625	8.408984375	0.34765625	0.519335937	-0.0046875	0.166992188	0.01811036	0.000985825	0.991206762	0.33391097	1	1	0	0
55082_at	ARGLU1	arginine and glutamate rich 1	9.627148438	10.00273438	9.5109375	9.95703125	-0.44609375	-0.375585937	0.045703125	0.116210938	0.004458456	0.014566016	0.881211068	0.590112445	1	1	0	0
79658_at	ARHGAP10	Rho GTPase activating protein 10	6.002822266	6.3328125	5.958398438	6.06171875	-0.103320313	-0.329990234	0.27109375	0.044423828	0.63517935	0.026547167	0.073352057	0.880887395	0	1	0	0
94134_at	ARHGAP12	Rho GTPase activating protein 12	7.994345703	8.59453125	7.95234375	8.48359375	-0.53125	-0.600185547	0.1109375	0.042001953	0.000632762	0.000223246	0.575463028	0.882696572	1	1	0	0
55843_at	ARHGAP15	Rho GTPase activating protein 15	10.09492188	9.79375	10.12460938	9.74375	0.380859375	0.301171875	0.05	-0.0296875	0.032269979	0.100776519	0.889518025	0.940929917	1	0	0	0
93663_at	ARHGAP18	Rho GTPase activating protein 18	9.174023438	8.34296875	9.2	8.383203125	0.816796875	0.831054688	-0.040234375	-0.025976562	5.72E-06	4.87E-06	0.873125954	0.925251764	1	1	0	0
9938_at	ARHGAP25	Rho GTPase activating protein 25	11.12513672	11.6578125	11.27265625	11.7	-0.42734375	-0.532675781	-0.0421875	-0.147519531	5.52E-05	7.45E-06	0.773786276	0.097880601	1	1	0	0
2909_at	ARHGAP35	Rho GTPase activating protein 35	9.429589844	9.74765625	9.525	9.76015625	-0.23515625	-0.318066406	-0.0125	-0.095410156	0.017010549	0.002003558	0.957552146	0.440572736	1	1	0	0
64333_at	ARHGAP9	Rho GTPase activating protein 9	10.79136719	10.77734375	10.74375	10.87539063	-0.131640625	0.014023438	-0.098046875	0.047617188	0.041933493	0.917299598	0.152164798	0.603074058	1	0	0	0
396_at	ARHGDIA	Rho GDP dissociation inhibitor (GDI) alp	10.85367188	10.025	10.8765625	10.03046875	0.84609375	0.828671875	-0.00546875	-0.022890625	5.90E-08	6.85E-08	0.97785288	0.883551398	1	1	0	0
9138_at	ARHGEF1	Rho guanine nucleotide exchange factor (	10.26111328	10.57304688	10.32304688	10.67773438	-0.3546875	-0.311933594	-0.1046875	-0.061933594	0.015726135	0.03348501	0.620935554	0.814068363	1	1	0	0
23365_at	ARHGEF12	Rho guanine nucleotide exchange factor (	10.33150391	9.880859375	10.4265625	9.966796875	0.459765625	0.450644531	-0.0859375	-0.095058594	0.001069175	0.001259781	0.663544801	0.614060811	1	1	0	0
23370_at	ARHGEF18	Rho/Rac guanine nucleotide exchange fact	8.464804688	8.820703125	8.369921875	8.785546875	-0.415625	-0.355898438	0.03515625	0.094882812	0.000598375	0.002095458	0.870707465	0.51853996	1	1	0	0
9181_at	ARHGEF2	Rho/Rac guanine nucleotide exchange fact	9.721367188	9.87578125	9.683203125	9.945703125	-0.2625	-0.154414062	-0.069921875	0.038164062	0.005918654	0.113596287	0.599198755	0.82358946	1	0	0	0
64283_at	ARHGEF28	Rho guanine nucleotide exchange factor (	5.151699219	5.446289063	5.247851563	5.462695313	-0.21484375	-0.294589844	-0.01640625	-0.096152344	0.0644447	0.010622084	0.951023866	0.531501098	0	1	0	0
9459_at	ARHGEF6	Rac/Cdc42 guanine nucleotide exchange fa	10.27076172	10.41835938	10.39960938	10.51484375	-0.115234375	-0.147597656	-0.096484375	-0.128847656	0.087938166	0.025119884	0.172595631	0.052398706	0	1	0	0
23229_at	ARHGEF9	Cdc42 guanine nucleotide exchange factor	9.813769531	10.19453125	9.9359375	10.30078125	-0.36484375	-0.380761719	-0.10625	-0.122167969	0.006309547	0.004648457	0.554543223	0.46839455	1	1	0	0
57492_at	ARID1B	AT rich interactive domain 1B (SWI1-like	10.259375	10.62460938	10.25	10.62382813	-0.373828125	-0.365234375	0.00078125	0.009375	0.000879668	0.001065173	0.998079563	0.971120396	1	1	0	0
196528_at	ARID2	AT rich interactive domain 2 (ARID, RFX-	11.04310547	11.20390625	10.98554688	11.24570313	-0.26015625	-0.160800781	-0.041796875	0.057558594	0.001298299	0.034930674	0.733880748	0.591295459	1	1	0	0
1820_at	ARID3A	AT rich interactive domain 3A (BRIGHT-li	7.422802734	7.911132812	7.348632812	7.936132812	-0.5875	-0.488330078	-0.025	0.074169922	0.000248482	0.001182967	0.936742423	0.749359861	1	1	0	0
10620_at	ARID3B	AT rich interactive domain 3B (BRIGHT-li	8.687636719	8.259375	8.75625	8.161132812	0.595117188	0.428261719	0.098242188	-0.068613281	0.00019741	0.002939061	0.627017931	0.770888595	1	1	0	0
5926_at	ARID4A	AT rich interactive domain 4A (RBP1-like	8.172675781	8.734765625	8.237890625	8.753515625	-0.515625	-0.562089844	-0.01875	-0.065214844	6.51E-05	3.01E-05	0.936956573	0.691279904	1	1	0	0
51742_at	ARID4B	AT rich interactive domain 4B (RBP1-like	8.678613281	8.958984375	8.612890625	9.036328125	-0.4234375	-0.280371094	-0.07734375	0.065722656	2.95E-05	0.001048133	0.441769884	0.54348368	1	1	0	0
10865_at	ARID5A	AT rich interactive domain 5A (MRF1-like	9.509453125	9.699609375	9.523046875	9.8	-0.276953125	-0.19015625	-0.100390625	-0.01359375	0.000139552	0.003112486	0.123508142	0.917159427	1	1	0	0
84159_at	ARID5B	AT rich interactive domain 5B (MRF1-like	7.017539063	8.248046875	6.879492188	8.15234375	-1.272851563	-1.230507813	0.095703125	0.138046875	8.49E-08	1.14E-07	0.578327427	0.34556141	1	1	0	0
25820_at	ARIH1	ariadne homolog, ubiquitin-conjugating e	10.70095703	10.7875	10.6078125	10.76328125	-0.15546875	-0.086542969	0.02421875	0.093144531	0.001600857	0.068161872	0.75410252	0.04760443	1	0	0	1
646450_at	ARIH2OS	ariadne homolog 2 opposite strand	5.778466797	6.293359375	5.837695313	6.245703125	-0.408007813	-0.514892578	0.04765625	-0.059228516	0.016027698	0.003165469	0.889156182	0.854266283	1	1	0	0
400_at	ARL1	ADP-ribosylation factor-like 1	10.9971875	10.60664063	11.07265625	10.5953125	0.47734375	0.390546875	0.011328125	-0.07546875	0.001434014	0.006465595	0.974507994	0.744049982	1	1	0	0
285598_at	ARL10	ADP-ribosylation factor-like 10	5.929863281	5.359375	5.8140625	5.451171875	0.362890625	0.570488281	-0.091796875	0.115800781	0.055786233	0.003249724	0.773543209	0.6894349	0	1	0	0
200894_at	ARL13B	ADP-ribosylation factor-like 13B	6.352197266	6.2375	6.372851562	6.086523437	0.286328125	0.114697266	0.150976562	-0.020654297	0.023149021	0.480647331	0.298231523	0.942242652	1	0	0	0
54622_at	ARL15	ADP-ribosylation factor-like 15	8.385888672	8.842578125	8.2546875	8.733984375	-0.479296875	-0.456689453	0.10859375	0.131201172	0.001613712	0.002345797	0.593465974	0.480903007	1	1	0	0
10124_at	ARL4A	ADP-ribosylation factor-like 4A	5.187568359	4.84296875	5.109765625	4.883398438	0.226367187	0.344599609	-0.040429688	0.077802734	0.201666228	0.034169581	0.903753117	0.779934404	0	1	0	0
10123_at	ARL4C	ADP-ribosylation factor-like 4C	11.66130859	11.31367187	11.57382812	11.43945312	0.134375	0.347636719	-0.12578125	0.087480469	0.046515396	3.60E-05	0.06444017	0.24321575	1	1	0	0
23204_at	ARL6IP1	ADP-ribosylation factor-like 6 interacti	11.98853516	11.934375	12.09375	12.11757813	-0.023828125	0.054160156	-0.183203125	-0.105214844	0.890242478	0.674927337	0.031261231	0.276789848	0	0	1	0
10550_at	ARL6IP5	ADP-ribosylation-like factor 6 interacti	12.13349609	11.88046875	12.18632813	11.93164063	0.2546875	0.253027344	-0.051171875	-0.052832031	0.020206232	0.021003717	0.787526062	0.777870642	1	1	0	0
151188_at	ARL6IP6	ADP-ribosylation-like factor 6 interacti	7.306132812	7.358398437	7.3453125	7.0015625	0.34375	-0.052265625	0.356835938	-0.039179688	0.026419066	0.860435888	0.021157906	0.901705752	1	0	1	0
127829_at	ARL8A	ADP-ribosylation factor-like 8A	11.05439453	10.72851563	10.99140625	10.6453125	0.34609375	0.325878906	0.083203125	0.062988281	0.000345305	0.000577828	0.445082369	0.610463702	1	1	0	0
55207_at	ARL8B	ADP-ribosylation factor-like 8B	9.334042969	9.1140625	9.392578125	8.915234375	0.47734375	0.219980469	0.198828125	-0.058535156	0.000641747	0.095720819	0.142512365	0.793397942	1	0	0	0
84071_at	ARMC2	armadillo repeat containing 2	6.553203125	7.121484375	6.512890625	7.11640625	-0.603515625	-0.56828125	0.005078125	0.0403125	0.000142261	0.000240077	0.989345405	0.882008873	1	1	0	0
79798_at	ARMC5	armadillo repeat containing 5	7.121416016	6.425195313	7.095507812	6.271289062	0.82421875	0.696220703	0.15390625	0.025908203	4.74E-06	2.19E-05	0.291943423	0.924275371	1	1	0	0
51566_at	ARMCX3	armadillo repeat containing, X-linked 3	6.442226562	5.9421875	6.652148437	6.0828125	0.569335937	0.500039063	-0.140625	-0.209921875	0.000364849	0.001083749	0.431894849	0.1717621	1	1	0	0
405_at	ARNT	aryl hydrocarbon receptor nuclear transl	10.6265625	10.89804688	10.61914063	10.95390625	-0.334765625	-0.271484375	-0.055859375	0.007421875	0.004503734	0.018613115	0.775987503	0.980287209	1	1	0	0
406_at	ARNTL	aryl hydrocarbon receptor nuclear transl	10.194375	10.63984375	10.2421875	10.5234375	-0.28125	-0.44546875	0.11640625	-0.0478125	0.001784833	3.51E-05	0.217371647	0.728199316	1	1	0	0
10095_at	ARPC1B	actin related protein 2/3 complex, subun	11.31222656	10.33867188	11.3578125	10.40742188	0.950390625	0.973554688	-0.06875	-0.045585938	0.001696639	0.001408319	0.908452656	0.944392558	1	1	0	0
10109_at	ARPC2	actin related protein 2/3 complex, subun	13.25535156	13.05273438	13.3046875	13.08164063	0.223046875	0.202617188	-0.02890625	-0.049335938	0.00076235	0.001655617	0.783883189	0.554704742	1	1	0	0
10094_at	ARPC3	actin related protein 2/3 complex, subun	10.32541016	9.875	10.45039063	9.93671875	0.513671875	0.450410156	-0.06171875	-0.124980469	1.47E-05	4.84E-05	0.641108405	0.202470918	1	1	0	0
10093_at	ARPC4	actin related protein 2/3 complex, subun	11.99525391	11.6296875	12.13554688	11.64453125	0.491015625	0.365566406	-0.01484375	-0.140292969	9.46E-05	0.001173953	0.951797106	0.231284197	1	1	0	0
10092_at	ARPC5	actin related protein 2/3 complex, subun	12.05105469	11.628125	12.01015625	11.63359375	0.3765625	0.422929688	-0.00546875	0.040898438	0.000300866	0.000109897	0.982224957	0.802353031	1	1	0	0
81873_at	ARPC5L	actin related protein 2/3 complex, subun	9.583242188	8.098828125	9.67578125	7.944921875	1.730859375	1.484414063	0.15390625	-0.092539063	5.22E-06	2.09E-05	0.720289876	0.857779073	1	1	0	0
10776_at	ARPP19	cAMP-regulated phosphoprotein, 19kDa	9.538789062	9.125390625	9.520703125	9.144921875	0.37578125	0.413398438	-0.01953125	0.018085938	0.001271981	0.000578315	0.936186765	0.941742315	1	1	0	0
409_at	ARRB2	arrestin, beta 2	11.04261719	11.24023438	11.04296875	11.14101563	-0.098046875	-0.197617188	0.09921875	-0.000351563	0.423095634	0.046060916	0.415504944	0.999022996	0	1	0	0
27106_at	ARRDC2	arrestin domain containing 2	8.882949219	9.769921875	8.853125	9.808203125	-0.955078125	-0.886972656	-0.03828125	0.029824219	1.66E-05	3.28E-05	0.914502944	0.937142471	1	1	0	0
57561_at	ARRDC3	arrestin domain containing 3	11.58451172	11.92421875	11.84023438	12.22929688	-0.3890625	-0.339707031	-0.305078125	-0.255722656	0.000562807	0.001694939	0.00385214	0.013200329	1	1	1	1
645432_at	ARRDC5	arrestin domain containing 5	7.697412109	8.314453125	7.784375	8.443359375	-0.658984375	-0.617041016	-0.12890625	-0.086962891	2.47E-05	4.49E-05	0.3835304	0.62220727	1	1	0	0
410_at	ARSA	arylsulfatase A	7.836396484	8.171679688	7.91640625	8.19296875	-0.2765625	-0.335283203	-0.021289063	-0.080009766	0.018266953	0.004982078	0.934240086	0.643181959	1	1	0	0
411_at	ARSB	arylsulfatase B	7.123378906	5.8984375	7.241796875	5.732617188	1.509179688	1.224941406	0.165820313	-0.118417969	2.25E-07	1.40E-06	0.4159585	0.617545004	1	1	0	0
153642_at	ARSK	arylsulfatase family, member K	7.983466797	8.550390625	7.814453125	8.402734375	-0.58828125	-0.566923828	0.14765625	0.169013672	0.00369145	0.004859348	0.596883463	0.518435733	1	1	0	0
421_at	ARVCF	armadillo repeat gene deleted in velocar	6.255615234	6.641601562	6.090820312	6.628320312	-0.5375	-0.385986328	0.01328125	0.164794922	0.012526953	0.077659351	0.981182744	0.582659968	1	0	0	0
50807_at	ASAP1	ArfGAP with SH3 domain, ankyrin repeat a	9.524941406	9.43671875	9.4203125	9.226953125	0.193359375	0.088222656	0.209765625	0.104628906	0.058392367	0.506894685	0.038427057	0.39700781	0	0	1	0
29065_at	ASAP1-IT1	ASAP1 intronic transcript 1 (non-protein	5.485849609	5.339648437	5.192773437	5.196484375	-0.003710938	0.146201172	0.143164062	0.293076172	0.992555765	0.391875038	0.406595058	0.036990367	0	0	0	1
339201_at	ASB16-AS1	ASB16 antisense RNA 1	8.031015625	8.598046875	7.998242188	8.5828125	-0.584570312	-0.56703125	0.015234375	0.032773438	0.000154885	0.000203015	0.961887533	0.9046764	1	1	0	0
140460_at	ASB7	ankyrin repeat and SOCS box containing 7	8.222148437	8.389453125	8.237695312	8.528515625	-0.290820312	-0.167304688	-0.1390625	-0.015546875	0.004199723	0.102558382	0.197732312	0.94520361	1	0	0	0
140461_at	ASB8	ankyrin repeat and SOCS box containing 8	11.53306641	11.734375	11.63320313	11.8421875	-0.208984375	-0.201308594	-0.1078125	-0.100136719	0.00584337	0.007632301	0.180089664	0.22466372	1	1	0	0
728619_at	ASB9P1	ankyrin repeat and SOCS box containing 9	4.676689453	4.5484375	4.676953125	4.630078125	0.046875	0.128251953	-0.081640625	-0.000263672	0.592657442	0.039677116	0.238321294	0.998862721	0	1	0	0
84164_at	ASCC2	activating signal cointegrator 1 complex	10.02511719	9.87265625	10.05859375	9.801171875	0.257421875	0.152460938	0.071484375	-0.033476563	0.002112952	0.060225918	0.49371802	0.817297043	1	0	0	0
10973_at	ASCC3	activating signal cointegrator 1 complex	8.927695313	8.4578125	8.929296875	8.403125	0.526171875	0.469882813	0.0546875	-0.001601562	8.70E-07	2.36E-06	0.548007273	0.993070369	1	1	0	0
25842_at	ASF1A	ASF1 anti-silencing function 1 homolog A	9.888261719	10.31367188	10.03164063	10.32695313	-0.2953125	-0.425410156	-0.01328125	-0.143378906	0.000210501	8.07E-06	0.930532262	0.040071522	1	1	0	1
55723_at	ASF1B	ASF1 anti-silencing function 1 homolog B	6.192314453	6.315820313	6.654101563	6.636523438	0.017578125	-0.123505859	-0.320703125	-0.461787109	0.966383747	0.619452731	0.066857708	0.008027328	0	0	0	1
55870_at	ASH1L	ash1 (absent, small, or homeotic)-like (	10.48722656	10.82734375	10.43984375	10.728125	-0.28828125	-0.340117188	0.09921875	0.047382813	0.00076167	0.000185836	0.267542846	0.700375348	1	1	0	0
9070_at	ASH2L	ash2 (absent, small, or homeotic)-like (	10.27511719	10.57109375	10.36835938	10.609375	-0.241015625	-0.295976563	-0.03828125	-0.093242188	0.014037215	0.003330572	0.831892029	0.45115078	1	1	0	0
9311_at	ASIC3	acid-sensing (proton-gated) ion channel	5.360771484	5.313085938	5.305664063	5.562890625	-0.257226563	0.047685547	-0.249804687	0.055107422	0.021957868	0.812666263	0.026097043	0.771880319	1	0	1	0
440_at	ASNS	asparagine synthetase (glutamine-hydroly	7.575898437	5.968164062	7.723046875	6.172070312	1.550976563	1.607734375	-0.20390625	-0.147148438	1.71E-08	1.31E-08	0.111559749	0.301684324	1	1	0	0
444_at	ASPH	aspartate beta-hydroxylase	5.063007813	5.249609375	5.099804688	5.294140625	-0.194335938	-0.186601563	-0.04453125	-0.036796875	0.042749639	0.052660282	0.787877088	0.835258614	1	0	0	0
57168_at	ASPHD2	aspartate beta-hydroxylase domain contai	6.540078125	5.7046875	6.525	5.743554687	0.781445313	0.835390625	-0.038867188	0.015078125	0.002089366	0.001240692	0.943809908	0.981182744	1	1	0	0
79058_at	ASPSCR1	alveolar soft part sarcoma chromosome re	7.075966797	6.616601563	7.173828125	6.721484375	0.45234375	0.459365234	-0.104882813	-0.097861328	0.001563187	0.001387471	0.57858629	0.615095157	1	1	0	0
28990_at	ASTE1	asteroid homolog 1 (Drosophila)	8.071953125	8.412109375	8.058398438	8.471875	-0.413476563	-0.34015625	-0.059765625	0.013554688	0.000915977	0.004188251	0.756124186	0.961087803	1	1	0	0
55726_at	ASUN	asunder, spermatogenesis regulator	8.595273437	8.47109375	8.391015625	8.240625	0.150390625	0.124179688	0.23046875	0.204257813	0.037566425	0.09440519	0.002198473	0.005427527	1	0	1	1
171023_at	ASXL1	additional sex combs like 1 (Drosophila)	8.213339844	8.53046875	8.150976563	8.473632813	-0.32265625	-0.317128906	0.056835938	0.062363281	0.024149932	0.026645004	0.828870296	0.80582549	1	1	0	0
55252_at	ASXL2	additional sex combs like 2 (Drosophila)	10.25507813	10.03398438	10.31132813	9.9953125	0.316015625	0.22109375	0.038671875	-0.05625	0.001256021	0.016520923	0.815565784	0.693042596	1	1	0	0
84896_at	ATAD1	ATPase family, AAA domain containing 1	10.29285156	10.1265625	10.29570313	10.1875	0.108203125	0.166289062	-0.0609375	-0.002851563	0.184003539	0.027475047	0.553508852	0.989194311	0	1	0	0
29028_at	ATAD2	ATPase family, AAA domain containing 2	7.384013672	7.92265625	7.318359375	7.914453125	-0.59609375	-0.538642578	0.008203125	0.065654297	0.000130374	0.00031269	0.981276281	0.770301757	1	1	0	0
54454_at	ATAD2B	ATPase family, AAA domain containing 2B	9.106523437	9.157421875	9.003125	9.17109375	-0.16796875	-0.050898437	-0.013671875	0.103398438	0.025961499	0.648673809	0.934581653	0.21164903	1	0	0	0
55210_at	ATAD3A	ATPase family, AAA domain containing 3A	7.123154297	6.805273438	7.145117188	7.097460938	0.04765625	0.317880859	-0.2921875	-0.021962891	0.861895425	0.025486259	0.040672796	0.9463076	0	1	1	0
79915_at	ATAD5	ATPase family, AAA domain containing 5	6.443554688	6.770507813	6.505859375	6.954296875	-0.4484375	-0.326953125	-0.183789063	-0.062304687	0.002411703	0.021414155	0.248306051	0.804260679	1	1	0	0
11101_at	ATE1	arginyltransferase 1	8.880146484	9.148046875	8.736328125	9.1515625	-0.415234375	-0.267900391	-0.003515625	0.143818359	0.00014494	0.00509522	0.989334553	0.148243986	1	1	0	0
468_at	ATF4	activating transcription factor 4 (tax-r	11.61833984	10.91367188	11.68554688	10.93671875	0.748828125	0.704667969	-0.023046875	-0.067207031	6.06E-08	9.46E-08	0.863144841	0.441028804	1	1	0	0
22926_at	ATF6	activating transcription factor 6	9.8865625	9.770703125	9.879296875	9.651953125	0.22734375	0.115859375	0.11875	0.007265625	0.000609984	0.059073264	0.052387796	0.960140679	1	0	0	0
1388_at	ATF6B	activating transcription factor 6 beta	10.49544922	10.80859375	10.63828125	10.88789062	-0.249609375	-0.313144531	-0.079296875	-0.142832031	0.001220395	0.000179071	0.35919814	0.050454782	1	1	0	0
55729_at	ATF7IP	activating transcription factor 7 intera	11.72265625	12.2015625	11.88398438	12.38085938	-0.496875	-0.47890625	-0.179296875	-0.161328125	8.62E-05	0.000119578	0.100652132	0.150855719	1	1	0	0
80063_at	ATF7IP2	activating transcription factor 7 intera	8.719023438	8.95078125	8.653125	9.123046875	-0.469921875	-0.231757813	-0.172265625	0.065898438	0.006799534	0.219798673	0.416900572	0.835626068	1	0	0	0
9776_at	ATG13	autophagy related 13	9.532929688	10.09609375	9.659375	10.13867188	-0.479296875	-0.563164063	-0.042578125	-0.126445313	0.000411047	0.000101771	0.855043035	0.396967563	1	1	0	0
22863_at	ATG14	autophagy related 14	7.661152344	8.533203125	7.580664063	8.545703125	-0.965039063	-0.872050781	-0.0125	0.080488281	2.77E-06	6.81E-06	0.971250667	0.717308545	1	1	0	0
89849_at	ATG16L2	autophagy related 16-like 2 (S. cerevisi	8.165429687	8.315039062	8.197070312	8.558984375	-0.361914063	-0.149609375	-0.243945312	-0.031640625	0.017237802	0.429963452	0.124693494	0.921760999	1	0	0	0
23130_at	ATG2A	autophagy related 2A	6.939042969	7.620117187	7.031640625	7.7421875	-0.710546875	-0.681074219	-0.122070313	-0.092597656	8.31E-07	1.21E-06	0.218545832	0.401772083	1	1	0	0
55102_at	ATG2B	autophagy related 2B	9.290058594	9.94765625	9.290234375	9.944140625	-0.65390625	-0.657597656	0.003515625	-0.000175781	3.78E-05	3.60E-05	0.992279601	0.999745029	1	1	0	0
64422_at	ATG3	autophagy related 3	10.18728516	9.894921875	10.22773438	9.758984375	0.46875	0.292363281	0.1359375	-0.040449219	7.69E-05	0.003854858	0.208131493	0.82132523	1	1	0	0
23192_at	ATG4B	autophagy related 4B, cysteine peptidase	7.559736328	7.913671875	7.759375	7.845898438	-0.086523438	-0.353935547	0.067773437	-0.199638672	0.721967803	0.020361932	0.800992817	0.240626941	0	1	0	0
84938_at	ATG4C	autophagy related 4C, cysteine peptidase	8.268564453	8.516015625	8.200390625	8.587890625	-0.3875	-0.247451172	-0.071875	0.068173828	0.010826796	0.116006405	0.782063369	0.797085685	1	0	0	0
84971_at	ATG4D	autophagy related 4D, cysteine peptidase	9.087558594	9.398828125	9.03046875	9.301953125	-0.271484375	-0.311269531	0.096875	0.057089844	0.008386629	0.003114952	0.453078962	0.72692211	1	1	0	0
9474_at	ATG5	autophagy related 5	9.100117187	8.775	9.148828125	8.74375	0.405078125	0.325117188	0.03125	-0.048710937	0.0018291	0.00921906	0.902070288	0.830709588	1	1	0	0
79065_at	ATG9A	autophagy related 9A	9.502910156	10.02460938	9.63828125	10.11875	-0.48046875	-0.521699219	-0.094140625	-0.135371094	0.000242588	0.000118687	0.546883386	0.311227713	1	1	0	0
285973_at	ATG9B	autophagy related 9B	5.004052734	4.985351563	4.884765625	4.93046875	-0.045703125	0.018701172	0.054882812	0.119287109	0.495560876	0.847081408	0.376074895	0.020335537	0	0	0	1
80162_at	ATHL1	ATH1, acid trehalase-like 1 (yeast)	7.818710937	8.471289062	7.722070312	8.415625	-0.693554688	-0.652578125	0.055664063	0.096640625	0.003026952	0.004765313	0.904853002	0.811476335	1	1	0	0
471_at	ATIC	5-aminoimidazole-4-carboxamide ribonucle	9.043085938	7.830664063	9.17421875	7.788867188	1.385351563	1.212421875	0.041796875	-0.131132812	7.00E-05	0.000224973	0.950174375	0.794266722	1	1	0	0
25923_at	ATL3	atlastin GTPase 3	10.10925781	9.709765625	10.1796875	9.63671875	0.54296875	0.399492187	0.073046875	-0.070429688	0.000291255	0.003496421	0.733616176	0.746475907	1	1	0	0
472_at	ATM	ataxia telangiectasia mutated	11.36478516	11.85039062	11.2390625	11.77734375	-0.53828125	-0.485605469	0.073046875	0.125722656	5.37E-07	1.36E-06	0.342239393	0.055617364	1	1	0	0
84913_at	ATOH8	atonal homolog 8 (Drosophila)	4.479882813	4.6125	4.528125	4.537890625	-0.009765625	-0.132617188	0.074609375	-0.048242188	0.932880892	0.012481748	0.194148595	0.479249871	0	1	0	0
57194_at	ATP10A	ATPase, class V, type 10A	9.95859375	10.38164063	9.824609375	10.33867188	-0.5140625	-0.423046875	0.04296875	0.133984375	0.000144774	0.000769521	0.843644318	0.324232969	1	1	0	0
57205_at	ATP10D	ATPase, class V, type 10D	8.99953125	8.403515625	9.037109375	8.494140625	0.54296875	0.596015625	-0.090625	-0.037578125	0.010264795	0.005348561	0.808822625	0.935843869	1	1	0	0
23400_at	ATP13A2	ATPase type 13A2	9.343496094	8.884765625	9.35234375	8.867578125	0.484765625	0.458730469	0.0171875	-0.008847656	0.000750711	0.001183645	0.956633527	0.979362442	1	1	0	0
79572_at	ATP13A3	ATPase type 13A3	9.837207031	9.61015625	9.8234375	9.5015625	0.321875	0.227050781	0.10859375	0.013769531	0.003631229	0.035242124	0.414649696	0.957238727	1	1	0	0
476_at	ATP1A1	ATPase, Na+/K+ transporting, alpha 1 pol	10.97582031	10.79296875	10.86914063	10.67226563	0.196875	0.182851563	0.120703125	0.106679688	0.035677397	0.052652259	0.249966534	0.332016833	1	0	0	0
84852_at	ATP1A1OS	ATP1A1 opposite strand	6.813701172	7.01484375	6.729882813	7.135742188	-0.405859375	-0.201142578	-0.120898438	0.083818359	0.011641715	0.267015191	0.592001838	0.750645751	1	0	0	0
478_at	ATP1A3	ATPase, Na+/K+ transporting, alpha 3 pol	6.733486328	7.246289063	6.888476563	7.487695313	-0.59921875	-0.512802734	-0.24140625	-0.154990234	0.006477153	0.018274265	0.348533293	0.621073077	1	1	0	0
481_at	ATP1B1	ATPase, Na+/K+ transporting, beta 1 poly	8.355546875	7.956640625	8.304492188	7.448046875	0.856445313	0.39890625	0.50859375	0.051054688	8.65E-05	0.028816881	0.006036335	0.890604744	1	1	1	0
483_at	ATP1B3	ATPase, Na+/K+ transporting, beta 3 poly	9.890878906	8.973828125	9.5875	8.74453125	0.84296875	0.917050781	0.229296875	0.303378906	0.000167311	8.01E-05	0.306090863	0.137045875	1	1	0	0
488_at	ATP2A2	ATPase, Ca++ transporting, cardiac muscl	10.9325	10.16328125	10.9875	10.07695313	0.910546875	0.76921875	0.086328125	-0.055	1.65E-07	7.14E-07	0.486282027	0.717137774	1	1	0	0
493_at	ATP2B4	ATPase, Ca++ transporting, plasma membra	11.21654297	11.68476563	11.24101563	11.6734375	-0.432421875	-0.468222656	0.011328125	-0.024472656	0.000424515	0.000214964	0.966318294	0.916152794	1	1	0	0
506_at	ATP5B	ATP synthase, H+ transporting, mitochond	12.31238281	12.03476563	12.36445313	12.08007813	0.284375	0.277617187	-0.0453125	-0.052070313	0.000583349	0.000713434	0.699961794	0.639195356	1	1	0	0
509_at	ATP5C1	ATP synthase, H+ transporting, mitochond	10.2234375	10.02539063	10.37773438	9.89765625	0.480078125	0.198046875	0.127734375	-0.154296875	0.003311454	0.271045453	0.555583297	0.438621522	1	0	0	0
513_at	ATP5D	ATP synthase, H+ transporting, mitochond	8.2015625	7.80625	8.334960938	7.968554688	0.36640625	0.3953125	-0.162304688	-0.133398438	0.007376885	0.004286978	0.29673467	0.429253604	1	1	0	0
515_at	ATP5F1	ATP synthase, H+ transporting, mitochond	11.52320313	11.209375	11.60039063	11.24492188	0.35546875	0.313828125	-0.035546875	-0.0771875	0.000590333	0.001632554	0.840562359	0.547722409	1	1	0	0
516_at	ATP5G1	ATP synthase, H+ transporting, mitochond	11.44054688	10.2875	11.67070313	10.23398438	1.43671875	1.153046875	0.053515625	-0.23015625	0.000332337	0.002025984	0.94829292	0.670320944	1	1	0	0
518_at	ATP5G3	ATP synthase, H+ transporting, mitochond	8.068837891	7.788085938	8.208789063	7.657226563	0.5515625	0.280751953	0.130859375	-0.139951172	0.00230321	0.1220187	0.593427335	0.555508826	1	0	0	0
521_at	ATP5I	ATP synthase, H+ transporting, mitochond	8.542304688	8.333984375	8.522265625	8.15	0.372265625	0.208320313	0.183984375	0.020039063	0.005165211	0.128313329	0.195100884	0.946696683	1	0	0	0
55101_at	ATP5SL	ATP5S-like	7.832373047	7.379492188	7.916210938	7.48515625	0.431054688	0.452880859	-0.105664063	-0.083837891	0.008463473	0.00597352	0.665413965	0.754951269	1	1	0	0
92270_at	ATP6AP1L	ATPase, H+ transporting, lysosomal acces	6.322734375	7.327539063	6.688085938	7.283398438	-0.5953125	-1.004804688	0.044140625	-0.365351563	0.010851569	0.000177969	0.930912651	0.135401131	1	1	0	0
10159_at	ATP6AP2	ATPase, H+ transporting, lysosomal acces	10.37003906	10.165625	10.39804688	10.25742188	0.140625	0.204414063	-0.091796875	-0.028007813	0.109446664	0.016021823	0.366062856	0.863857313	0	1	0	0
9114_at	ATP6V0D1	ATPase, H+ transporting, lysosomal 38kDa	10.60410156	10.39804688	10.61367188	10.41210938	0.2015625	0.206054688	-0.0140625	-0.009570312	0.028069782	0.024780551	0.946752358	0.965678115	1	1	0	0
8992_at	ATP6V0E1	ATPase, H+ transporting, lysosomal 9kDa,	12.84632813	12.63828125	12.8125	12.58710938	0.225390625	0.208046875	0.051171875	0.033828125	0.003393248	0.006090221	0.642422753	0.795803039	1	1	0	0
9296_at	ATP6V1F	ATPase, H+ transporting, lysosomal 14kDa	10.13478516	9.9359375	10.14921875	9.894140625	0.255078125	0.198847656	0.041796875	-0.014433594	0.040372482	0.125822872	0.860741531	0.961301451	1	0	0	0
9550_at	ATP6V1G1	ATPase, H+ transporting, lysosomal 13kDa	9.724550781	9.858203125	9.900390625	9.980078125	-0.0796875	-0.133652344	-0.121875	-0.175839844	0.420486175	0.105334892	0.149686483	0.027478236	0	0	0	1
538_at	ATP7A	ATPase, Cu++ transporting, alpha polypep	9.057167969	9.280859375	8.9796875	9.2578125	-0.278125	-0.223691406	0.023046875	0.077480469	0.010515914	0.038960214	0.919437245	0.618948454	1	1	0	0
10396_at	ATP8A1	ATPase, aminophospholipid transporter (A	10.41335937	11.43984375	10.43515625	11.4375	-1.00234375	-1.026484375	0.00234375	-0.021796875	3.38E-09	2.82E-09	0.989532195	0.862038549	1	1	0	0
57198_at	ATP8B2	ATPase, aminophospholipid transporter, c	9.612539063	9.965234375	9.616796875	9.898828125	-0.28203125	-0.352695313	0.06640625	-0.004257813	0.065910022	0.019718796	0.803618861	0.992055293	0	1	0	0
79895_at	ATP8B4	ATPase, class I, type 8B, member 4	11.02558594	9.926953125	11.08828125	9.781640625	1.306640625	1.098632813	0.1453125	-0.062695313	3.01E-07	1.39E-06	0.430835316	0.8126925	1	1	0	0
10079_at	ATP9A	ATPase, class II, type 9A	7.034716797	8.903515625	6.725	8.576757813	-1.851757813	-1.868798828	0.326757813	0.309716797	4.06E-07	3.79E-07	0.15661716	0.18603903	1	1	0	0
374868_at	ATP9B	ATPase, class II, type 9B	7.860820313	8.283007813	7.802734375	8.264648438	-0.461914063	-0.4221875	0.018359375	0.058085937	0.000143967	0.000313741	0.937142471	0.72869798	1	1	0	0
89978_at	ATPBD4	ATP binding domain 4	6.750224609	6.143164063	6.963867188	6.197851563	0.766015625	0.607060547	-0.0546875	-0.213642578	0.000324089	0.002185466	0.886826224	0.340759463	1	1	0	0
93974_at	ATPIF1	ATPase inhibitory factor 1	7.144384766	7.7	7.262304688	7.539453125	-0.277148437	-0.555615234	0.160546875	-0.117919922	0.331994615	0.022302992	0.659166876	0.775691493	0	1	0	0
6310_at	ATXN1	ataxin 1	9.329003906	10.01875	9.19296875	9.887109375	-0.694140625	-0.689746094	0.131640625	0.136035156	7.43E-06	7.92E-06	0.315145404	0.292813819	1	1	0	0
25814_at	ATXN10	ataxin 10	11.03941406	10.80859375	10.93320313	10.6671875	0.266015625	0.230820313	0.14140625	0.106210938	0.013145591	0.030961541	0.234068875	0.424693755	1	1	0	0
6311_at	ATXN2	ataxin 2	9.932949219	10.17421875	9.915234375	10.06054688	-0.1453125	-0.241269531	0.113671875	0.017714844	0.00702966	0.00011847	0.03292546	0.862890036	1	1	1	0
4287_at	ATXN3	ataxin 3	7.885839844	8.173828125	7.635742188	7.899023438	-0.26328125	-0.287988281	0.274804688	0.250097656	0.044804269	0.027396619	0.035552691	0.057886198	1	1	1	0
6314_at	ATXN7	ataxin 7	10.91349609	11.27382813	10.91601563	11.33164063	-0.415625	-0.360332031	-0.0578125	-0.002519531	0.009718609	0.024004477	0.84789201	0.99515868	1	1	0	0
222255_at	ATXN7L1	ataxin 7-like 1	7.923740234	9.146875	7.83359375	9.155078125	-1.321484375	-1.223134766	-0.008203125	0.090146484	2.72E-07	5.27E-07	0.98314334	0.693148628	1	1	0	0
56970_at	ATXN7L3	ataxin 7-like 3	8.953691406	8.61328125	8.90625	8.49140625	0.41484375	0.340410156	0.121875	0.047441406	3.33E-05	0.000191207	0.147134417	0.701310144	1	1	0	0
549_at	AUH	AU RNA binding protein/enoyl-CoA hydrata	7.648203125	8.281054688	7.558789063	8.108789063	-0.55	-0.632851562	0.172265625	0.089414063	0.001784833	0.000571607	0.402143323	0.74423898	1	1	0	0
550_at	AUP1	ancient ubiquitous protein 1	11.95349609	11.79101563	11.9328125	11.62695313	0.305859375	0.162480469	0.1640625	0.020683594	0.000711944	0.05276969	0.050270669	0.903799353	1	0	0	0
26053_at	AUTS2	autism susceptibility candidate 2	7.949072266	8.624609375	8.002734375	8.5421875	-0.539453125	-0.675537109	0.082421875	-0.053662109	0.001791625	0.000278276	0.765531395	0.866238831	1	1	0	0
57099_at	AVEN	apoptosis, caspase activation inhibitor	6.952568359	5.9875	6.89453125	5.983789063	0.910742188	0.965068359	0.003710938	0.058037109	0.000361975	0.000219484	0.995052707	0.901387454	1	1	0	0
10677_at	AVIL	advillin	5.600136719	5.946484375	5.308789063	5.90078125	-0.591992188	-0.346347656	0.045703125	0.291347656	0.000394939	0.021099925	0.877571122	0.054492901	1	1	0	0
23080_at	AVL9	AVL9 homolog (S. cerevisiase)	9.677910156	9.61875	9.72421875	9.545703125	0.178515625	0.059160156	0.073046875	-0.046308594	0.00557371	0.463819969	0.324059732	0.608455339	1	0	0	0
8706_at	B3GALNT1	beta-1,3-N-acetylgalactosaminyltransfera	7.667001953	7.037695313	7.747070313	7.004101563	0.74296875	0.629306641	0.03359375	-0.080068359	0.00809486	0.023533915	0.959832057	0.886535809	1	1	0	0
8705_at	B3GALT4	UDP-Gal:betaGlcNAc beta 1,3-galactosyltr	8.091650391	8.509765625	8.176953125	8.626953125	-0.45	-0.418115234	-0.1171875	-0.085302734	0.00061853	0.00113934	0.438171334	0.6249415	1	1	0	0
10317_at	B3GALT5	UDP-Gal:betaGlcNAc beta 1,3-galactosyltr	4.81015625	4.569726562	4.683007812	4.658789062	0.02421875	0.240429687	-0.0890625	0.127148437	0.889699648	0.006006441	0.397973208	0.168507973	0	1	0	0
126792_at	B3GALT6	UDP-Gal:betaGal beta 1,3-galactosyltrans	9.019355469	8.13046875	9.050390625	8.069921875	0.98046875	0.888886719	0.060546875	-0.031035156	5.11E-07	1.23E-06	0.757098081	0.897508925	1	1	0	0
27087_at	B3GAT1	beta-1,3-glucuronyltransferase 1 (glucur	8.827822266	8.423828125	8.64453125	8.3875	0.25703125	0.403994141	0.036328125	0.183291016	0.035206518	0.001646539	0.881143126	0.158187493	1	1	0	0
93010_at	B3GNT7	UDP-GlcNAc:betaGal beta-1,3-N-acetylgluc	7.956904297	7.894335938	8.093554688	8.108789063	-0.015234375	0.062568359	-0.214453125	-0.136650391	0.941575005	0.645327518	0.019832691	0.16514042	0	0	1	0
2683_at	B4GALT1	UDP-Gal:betaGlcNAc beta 1,4- galactosylt	10.79037109	11.45390625	10.83828125	11.46054688	-0.622265625	-0.663535156	-0.006640625	-0.047910156	6.07E-07	3.52E-07	0.971936397	0.680039923	1	1	0	0
8704_at	B4GALT2	UDP-Gal:betaGlcNAc beta 1,4- galactosylt	7.305292969	6.79453125	7.44609375	6.88359375	0.5625	0.510761719	-0.0890625	-0.140800781	9.40E-05	0.000217866	0.604848492	0.31780944	1	1	0	0
9334_at	B4GALT5	UDP-Gal:betaGlcNAc beta 1,4- galactosylt	10.19351563	9.868359375	10.16757813	9.7921875	0.375390625	0.32515625	0.076171875	0.0259375	0.011089733	0.027058747	0.754225403	0.936945014	1	1	0	0
11285_at	B4GALT7	xylosylprotein beta 1,4-galactosyltransf	8.744921875	8.419921875	8.853125	8.668359375	0.184765625	0.325	-0.2484375	-0.108203125	0.085221429	0.00276822	0.017955675	0.399046803	0	1	1	0
80776_at	B9D2	B9 protein domain 2	5.827890625	6.194726563	5.832421875	6.116015625	-0.28359375	-0.366835937	0.078710937	-0.00453125	0.145097761	0.047476604	0.810481621	0.993058373	0	1	0	0
79870_at	BAALC	brain and acute leukemia, cytoplasmic	6.004511719	5.23203125	6.332617188	5.508398438	0.82421875	0.772480469	-0.276367188	-0.328105469	0.016534342	0.024507779	0.555791965	0.449321431	1	1	0	0
29086_at	BABAM1	BRISC and BRCA1 A complex member 1	9.458613281	9.609765625	9.575	9.765234375	-0.190234375	-0.151152344	-0.15546875	-0.116386719	0.003189605	0.015858048	0.013203051	0.066704607	1	1	1	0
571_at	BACH1	BTB and CNC homology 1, basic leucine zi	7.239433594	7.508203125	7.375195313	7.298632813	0.0765625	-0.268769531	0.209570312	-0.135761719	0.697374837	0.034132777	0.110996071	0.3738675	0	1	0	0
576_at	BAI2	brain-specific angiogenesis inhibitor 2	5.885439453	5.580859375	5.831640625	5.461523438	0.370117188	0.304580078	0.119335938	0.053798828	0.004338297	0.016451086	0.459157886	0.812922771	1	1	0	0
80115_at	BAIAP2L2	BAI1-associated protein 2-like 2	5.987207031	6.255273437	5.8546875	6.230664062	-0.375976563	-0.268066406	0.024609375	0.132519531	0.00341104	0.031713923	0.927206527	0.379404699	1	1	0	0
8938_at	BAIAP3	BAI1-associated protein 3	5.736689453	6.379882813	5.8140625	6.33671875	-0.52265625	-0.643193359	0.043164062	-0.077373047	0.004523324	0.00090396	0.908068882	0.809633485	1	1	0	0
578_at	BAK1	BCL2-antagonist/killer 1	8.711660156	8.33125	8.659765625	8.5046875	0.155078125	0.380410156	-0.1734375	0.051894531	0.206581215	0.001383023	0.143880245	0.789869453	0	1	0	0
25805_at	BAMBI	BMP and activin membrane-bound inhibitor	4.591293945	4.6921875	4.616601563	4.664648438	-0.048046875	-0.100893555	0.027539062	-0.025307617	0.333400509	0.017062679	0.66509899	0.700465592	0	1	0	0
8815_at	BANF1	barrier to autointegration factor 1	10.77576172	9.93515625	10.7	9.93203125	0.76796875	0.840605469	0.003125	0.075761719	3.67E-05	1.61E-05	0.993756768	0.75965907	1	1	0	0
55509_at	BATF3	basic leucine zipper transcription facto	6.570732422	5.073242188	6.63125	5.009375	1.621875	1.497490234	0.063867187	-0.060517578	1.27E-05	2.60E-05	0.912925098	0.917475262	1	1	0	0
581_at	BAX	BCL2-associated X protein	9.371914063	8.769140625	9.4078125	8.740234375	0.667578125	0.602773438	0.02890625	-0.035898438	6.12E-05	0.000149165	0.920207844	0.897694646	1	1	0	0
11177_at	BAZ1A	bromodomain adjacent to zinc finger doma	10.73785156	10.39257813	10.81367188	10.41367188	0.4	0.345273438	-0.02109375	-0.075820313	7.85E-05	0.000284142	0.902988325	0.488134931	1	1	0	0
11176_at	BAZ2A	bromodomain adjacent to zinc finger doma	10.33478516	10.76523438	10.45976563	10.81054688	-0.35078125	-0.430449219	-0.0453125	-0.124980469	0.001532957	0.000278466	0.808138297	0.301687621	1	1	0	0
29994_at	BAZ2B	bromodomain adjacent to zinc finger doma	7.546533203	8.287695313	7.71015625	8.409375	-0.69921875	-0.741162109	-0.121679687	-0.163623047	2.46E-05	1.46E-05	0.460105426	0.26302882	1	1	0	0
27113_at	BBC3	BCL2 binding component 3	6.437070313	7.076953125	6.424609375	6.765429688	-0.340820313	-0.639882813	0.311523438	0.012460938	0.086666219	0.001723231	0.125582605	0.980336119	0	1	0	0
582_at	BBS1	Bardet-Biedl syndrome 1	6.776738281	7.501757812	6.90234375	7.520507812	-0.618164063	-0.725019531	-0.01875	-0.125605469	0.000838109	0.00021618	0.963558374	0.607675066	1	1	0	0
79738_at	BBS10	Bardet-Biedl syndrome 10	7.499541016	7.781835938	7.400585938	7.796679688	-0.39609375	-0.282294922	-0.01484375	0.098955078	6.07E-05	0.001106886	0.933474061	0.285346505	1	1	0	0
583_at	BBS2	Bardet-Biedl syndrome 2	7.953466797	9.009765625	8.036523437	9.19296875	-1.156445313	-1.056298828	-0.183203125	-0.083056641	4.19E-07	9.47E-07	0.221305505	0.692541699	1	1	0	0
585_at	BBS4	Bardet-Biedl syndrome 4	7.362490234	7.7796875	7.643945313	8.09453125	-0.450585938	-0.417197266	-0.31484375	-0.281455078	0.003883368	0.006779153	0.038950652	0.068416636	1	1	1	0
129880_at	BBS5	Bardet-Biedl syndrome 5	4.830039063	4.713671875	4.88203125	4.890039063	-0.008007812	0.116367188	-0.176367187	-0.051992187	0.967916502	0.187040886	0.030535598	0.674332168	0	0	1	0
27241_at	BBS9	Bardet-Biedl syndrome 9	8.399394531	9.07578125	8.4328125	9.05390625	-0.62109375	-0.676386719	0.021875	-0.033417969	1.27E-05	5.80E-06	0.92365293	0.872869075	1	1	0	0
56987_at	BBX	bobby sox homolog (Drosophila)	9.535664063	9.976171875	9.486328125	9.93046875	-0.444140625	-0.440507813	0.045703125	0.049335938	0.000123286	0.000131969	0.788885939	0.765461317	1	1	0	0
55973_at	BCAP29	B-cell receptor-associated protein 29	7.187929688	6.59140625	7.314257813	6.700390625	0.613867188	0.596523437	-0.108984375	-0.126328125	0.001148022	0.001444981	0.68938606	0.621073077	1	1	0	0
10134_at	BCAP31	B-cell receptor-associated protein 31	9.012167969	8.55	9.022265625	8.523828125	0.4984375	0.462167969	0.026171875	-0.010097656	0.000193196	0.000368917	0.914902178	0.972148784	1	1	0	0
8412_at	BCAR3	breast cancer anti-estrogen resistance 3	5.574394531	5.750585938	5.6265625	6.002148438	-0.375585937	-0.176191406	-0.2515625	-0.052167969	0.002653116	0.173521305	0.037229737	0.807925433	1	0	1	0
10286_at	BCAS2	breast carcinoma amplified sequence 2	9.201738281	8.62890625	9.353515625	8.6828125	0.670703125	0.572832031	-0.05390625	-0.151777344	0.008605808	0.023618681	0.919499913	0.699959957	1	1	0	0
54828_at	BCAS3	breast carcinoma amplified sequence 3	9.112832031	10.43945313	9.2671875	10.453125	-1.1859375	-1.326621094	-0.013671875	-0.154355469	1.08E-06	3.97E-07	0.971592252	0.422168311	1	1	0	0
55653_at	BCAS4	breast carcinoma amplified sequence 4	6.192539062	6.604296875	6.183789062	6.637109375	-0.453320312	-0.411757812	-0.0328125	0.00875	0.000714255	0.001560625	0.896257047	0.977739578	1	1	0	0
586_at	BCAT1	branched chain amino-acid transaminase 1	5.754267578	4.697460938	5.89375	4.625585938	1.268164063	1.056806641	0.071875	-0.139482422	0.000521	0.002267479	0.917727244	0.8157257	1	1	0	0
587_at	BCAT2	branched chain amino-acid transaminase 2	6.534912109	6.159765625	6.686328125	6.121289063	0.565039062	0.375146484	0.038476563	-0.151416016	0.000100723	0.00301657	0.872328099	0.277210944	1	1	0	0
56647_at	BCCIP	BRCA2 and CDKN1A interacting protein	6.356240234	5.90078125	6.277929688	5.730859375	0.547070313	0.455458984	0.169921875	0.078310547	0.011566996	0.034942285	0.567731116	0.847544422	1	1	0	0
593_at	BCKDHA	branched chain keto acid dehydrogenase E	8.668427734	8.912109375	8.660351563	8.94375	-0.283398437	-0.243681641	-0.031640625	0.008076172	0.031782995	0.069049554	0.907966458	0.981479728	1	0	0	0
64919_at	BCL11B	B-cell CLL/lymphoma 11B (zinc finger pro	9.320605469	10.19492188	9.26328125	10.22421875	-0.9609375	-0.874316406	-0.029296875	0.057324219	1.28E-05	3.01E-05	0.936681654	0.855789391	1	1	0	0
596_at	BCL2	B-cell CLL/lymphoma 2	11.71435547	5.89765625	11.62578125	6.15	5.47578125	5.816699219	-0.25234375	0.088574219	5.78E-09	3.46E-09	0.659191971	0.91156844	1	1	0	0
597_at	BCL2A1	BCL2-related protein A1	7.667480469	6.75546875	7.852148438	6.956445313	0.895703125	0.912011719	-0.200976562	-0.184667969	0.004377852	0.003821649	0.663512336	0.699313024	1	1	0	0
598_at	BCL2L1	BCL2-like 1	11.08371094	9.26796875	11.06601563	9.331640625	1.734375	1.815742187	-0.063671875	0.017695312	1.59E-08	1.16E-08	0.788769345	0.956812142	1	1	0	0
10018_at	BCL2L11	BCL2-like 11 (apoptosis facilitator)	6.283896484	7.800195313	6.3546875	7.649414063	-1.294726563	-1.516298828	0.15078125	-0.070791016	1.31E-05	3.12E-06	0.648903397	0.871093921	1	1	0	0
599_at	BCL2L2	BCL2-like 2	7.591484375	7.724414063	7.546679688	8.14453125	-0.597851563	-0.132929688	-0.420117188	0.044804688	0.016294972	0.742852728	0.101590608	0.935041654	1	0	0	0
602_at	BCL3	B-cell CLL/lymphoma 3	9.624238281	8.463085938	9.628515625	8.557617188	1.070898438	1.161152344	-0.09453125	-0.004277344	0.000169586	8.37E-05	0.836207338	0.994668203	1	1	0	0
604_at	BCL6	B-cell CLL/lymphoma 6	8.483720703	9.923828125	8.220507813	9.772265625	-1.551757813	-1.440107422	0.1515625	0.263212891	6.83E-06	1.35E-05	0.695335866	0.384463313	1	1	0	0
9275_at	BCL7B	B-cell CLL/lymphoma 7B	10.03484375	9.8171875	10.14570313	9.92421875	0.221484375	0.21765625	-0.10703125	-0.110859375	0.028926304	0.031856952	0.3835304	0.359358608	1	1	0	0
9274_at	BCL7C	B-cell CLL/lymphoma 7C	8.880039062	8.225195312	9.121875	8.224414062	0.897460938	0.65484375	0.00078125	-0.241835937	2.83E-05	0.00044963	0.998862721	0.184526898	1	1	0	0
283149_at	BCL9L	B-cell CLL/lymphoma 9-like	9.357207031	10.12070313	9.4765625	10.10859375	-0.63203125	-0.763496094	0.012109375	-0.119355469	0.000337133	6.51E-05	0.97543202	0.589777962	1	1	0	0
54880_at	BCOR	BCL6 corepressor	9.142402344	9.463671875	9.033984375	9.39921875	-0.365234375	-0.321269531	0.064453125	0.108417969	0.000539612	0.001541363	0.651404048	0.338494529	1	1	0	0
63035_at	BCORL1	BCL6 corepressor-like 1	7.366972656	6.938085937	7.24375	6.734179687	0.509570312	0.428886719	0.20390625	0.123222656	0.000138701	0.000610856	0.081446766	0.371049588	1	1	0	0
613_at	BCR	breakpoint cluster region	8.887695313	9.372265625	8.935546875	9.415234375	-0.4796875	-0.484570313	-0.04296875	-0.047851563	0.000145194	0.000133144	0.829515366	0.802621617	1	1	0	0
622_at	BDH1	3-hydroxybutyrate dehydrogenase, type 1	7.122324219	6.85390625	7.26015625	6.869726563	0.390429687	0.268417969	-0.015820313	-0.137832031	0.027365415	0.153651177	0.971220162	0.574842291	1	0	0	0
56898_at	BDH2	3-hydroxybutyrate dehydrogenase, type 2	7.098173828	7.9484375	7.393945313	7.896484375	-0.502539063	-0.850263672	0.051953125	-0.295771484	0.000850178	8.32E-06	0.842686395	0.034383304	1	1	0	1
497258_at	BDNF-AS	BDNF antisense RNA	4.520585938	4.590039063	4.495507813	4.680078125	-0.184570313	-0.069453125	-0.090039062	0.025078125	0.010853181	0.444071455	0.270504581	0.855289291	1	0	0	0
10282_at	BET1	blocked early in transport 1 homolog (S.	7.660253906	7.287695313	7.720117188	7.31171875	0.408398438	0.372558594	-0.024023437	-0.059863281	0.032847954	0.053347806	0.957913438	0.8728109	1	0	0	0
51283_at	BFAR	bifunctional apoptosis regulator	9.888242188	9.6625	9.904296875	9.5578125	0.346484375	0.225742188	0.1046875	-0.016054688	0.000915797	0.020185158	0.370019811	0.941668738	1	1	0	0
168620_at	BHLHA15	basic helix-loop-helix family, member a1	7.010195313	7.456445313	7.198046875	7.469921875	-0.271875	-0.44625	-0.013476563	-0.187851563	0.268917802	0.040489657	0.981182744	0.512433023	0	1	0	0
8553_at	BHLHE40	basic helix-loop-helix family, member e4	12.40074219	11.38554688	12.38164063	11.39023438	0.99140625	1.015195313	-0.0046875	0.019101563	2.70E-07	2.23E-07	0.987794821	0.938580367	1	1	0	0
80114_at	BICC1	bicaudal C homolog 1 (Drosophila)	4.536420898	4.52265625	4.599804688	4.477734375	0.122070313	0.013764648	0.044921875	-0.063383789	0.029803031	0.905193522	0.55936699	0.338494529	1	0	0	0
637_at	BID	BH3 interacting domain death agonist	9.631386719	9.127734375	9.692578125	9.0984375	0.594140625	0.503652344	0.029296875	-0.061191406	1.74E-05	7.66E-05	0.891569421	0.714861995	1	1	0	0
55909_at	BIN3	bridging integrator 3	7.628554688	7.429492188	7.504101563	7.816601563	-0.3125	0.1990625	-0.387109375	0.124453125	0.029363247	0.203982082	0.007591443	0.510738415	1	0	1	0
330_at	BIRC3	baculoviral IAP repeat containing 3	7.887685547	6.663476563	7.7046875	6.739453125	0.965234375	1.224208984	-0.075976563	0.182998047	0.069194372	0.019280002	0.950079473	0.854301126	0	1	0	0
332_at	BIRC5	baculoviral IAP repeat containing 5	4.904033203	4.794921875	4.859765625	4.859375	0.000390625	0.109111328	-0.064453125	0.044267578	0.998079563	0.045402723	0.30347849	0.547713629	0	1	0	0
57448_at	BIRC6	baculoviral IAP repeat containing 6	10.91539063	11.00976563	10.80898438	10.934375	-0.125390625	-0.094375	0.075390625	0.10640625	0.004458818	0.028652243	0.088065103	0.013835466	1	1	0	1
644_at	BLVRA	biliverdin reductase A	6.283857422	5.94921875	6.180664062	5.822070312	0.35859375	0.334638672	0.127148437	0.103193359	0.03658099	0.052612175	0.600666274	0.698303983	1	0	0	0
90427_at	BMF	Bcl2 modifying factor	6.695849609	7.0953125	6.71328125	7.336132812	-0.622851562	-0.399462891	-0.240820312	-0.017431641	0.000977225	0.023346582	0.213103539	0.967656885	1	1	0	0
657_at	BMPR1A	bone morphogenetic protein receptor, typ	8.015136719	9.03984375	8.00078125	9.05	-1.04921875	-1.024707031	-0.01015625	0.014355469	5.11E-05	6.31E-05	0.985936017	0.978709733	1	1	0	0
659_at	BMPR2	bone morphogenetic protein receptor, typ	10.15507813	10.49492188	10.19804688	10.51679688	-0.31875	-0.33984375	-0.021875	-0.04296875	0.000578561	0.000334483	0.899265113	0.761059873	1	1	0	0
9790_at	BMS1	BMS1 homolog, ribosome assembly protein	6.265058594	5.479882813	6.311523438	5.850585938	0.4609375	0.785175781	-0.370703125	-0.046464844	0.307990437	0.045480297	0.453086883	0.96042669	0	1	0	0
729096_at	BMS1P4	BMS1 pseudogene 4	6.964560547	6.63515625	6.6484375	6.5078125	0.140625	0.329404297	0.12734375	0.316123047	0.351711841	0.01004156	0.418798528	0.013145591	0	1	0	1
662_at	BNIP1	BCL2/adenovirus E1B 19kDa interacting pr	6.634033203	6.1234375	6.7578125	6.110351563	0.647460938	0.510595703	0.013085937	-0.123779297	0.000997582	0.00610736	0.977687159	0.648891341	1	1	0	0
663_at	BNIP2	BCL2/adenovirus E1B 19kDa interacting pr	10.26572266	10.06757813	10.378125	10.09648438	0.281640625	0.198144531	-0.02890625	-0.112402344	0.001315376	0.016545436	0.854301126	0.215776731	1	1	0	0
664_at	BNIP3	BCL2/adenovirus E1B 19kDa interacting pr	8.306816406	7.972070313	7.018945313	7.6734375	-0.654492188	0.334746094	0.298632812	1.287871094	0.010774413	0.23924994	0.314360726	4.56E-05	1	0	0	1
665_at	BNIP3L	BCL2/adenovirus E1B 19kDa interacting pr	12.44054688	12.58554688	10.98242188	12.18632813	-1.20390625	-0.145	0.39921875	1.458125	4.39E-06	0.568815538	0.030403465	8.09E-07	1	0	1	1
91653_at	BOC	BOC cell adhesion associated, oncogene r	4.756474609	4.684960938	4.758203125	4.842773438	-0.084570313	0.071513672	-0.1578125	-0.001728516	0.376363701	0.485799686	0.047811156	0.99356228	0	0	1	0
388962_at	BOLA3	bolA homolog 3 (E. coli)	7.328359375	6.145507813	7.43671875	6.192578125	1.244140625	1.182851563	-0.047070312	-0.108359375	0.00312827	0.004559157	0.961548355	0.896456837	1	1	0	0
23246_at	BOP1	block of proliferation 1	8.949326172	8.08671875	8.847265625	8.153320313	0.693945313	0.862607422	-0.066601563	0.102060547	0.03183813	0.008203505	0.922917504	0.871523034	1	1	0	0
79866_at	BORA	bora, aurora kinase A activator	7.009384766	6.853320312	7.125976563	6.67734375	0.448632813	0.156064453	0.175976562	-0.116591797	0.007190471	0.455385522	0.376649783	0.625893715	1	0	0	0
669_at	BPGM	2,3-bisphosphoglycerate mutase	10.68429688	9.14921875	10.84648438	9.262890625	1.58359375	1.535078125	-0.113671875	-0.1621875	2.10E-08	2.63E-08	0.500085707	0.26522055	1	1	0	0
10380_at	BPNT1	3'(2'), 5'-bisphosphate nucleotidase 1	6.838867188	7.117773438	6.908007813	6.994726563	-0.08671875	-0.27890625	0.123046875	-0.069140625	0.545624247	0.008994836	0.319082703	0.664410551	0	1	0	0
2186_at	BPTF	bromodomain PHD finger transcription fac	10.72451172	11.1671875	10.67851563	11.15390625	-0.475390625	-0.442675781	0.01328125	0.045996094	6.63E-06	1.28E-05	0.937932292	0.697757492	1	1	0	0
673_at	BRAF	v-raf murine sarcoma viral oncogene homo	10.67976563	10.98046875	10.64023438	11.03320313	-0.39296875	-0.300703125	-0.052734375	0.03953125	3.85E-05	0.000403397	0.639075305	0.754932849	1	1	0	0
8315_at	BRAP	BRCA1 associated protein	9.086445313	9.360546875	8.99609375	9.3234375	-0.32734375	-0.274101562	0.037109375	0.090351563	1.86E-05	9.16E-05	0.678187148	0.146443004	1	1	0	0
672_at	BRCA1	breast cancer 1, early onset	5.148154297	5.30625	5.04140625	5.290429688	-0.249023438	-0.158095703	0.015820313	0.106748047	0.011262463	0.121722347	0.942906558	0.360586191	1	0	0	0
23774_at	BRD1	bromodomain containing 1	8.168730469	8.4203125	8.128515625	8.4640625	-0.335546875	-0.251582031	-0.04375	0.040214844	0.009477365	0.051806088	0.858723303	0.872756057	1	0	0	0
6046_at	BRD2	bromodomain containing 2	11.00619141	11.11054688	11.09726563	11.20703125	-0.109765625	-0.104355469	-0.096484375	-0.091074219	0.026687359	0.035381617	0.053342504	0.070436152	1	1	0	0
8019_at	BRD3	bromodomain containing 3	7.979833984	8.766796875	7.879492188	8.717578125	-0.838085937	-0.786962891	0.04921875	0.100341797	6.27E-06	1.12E-05	0.84433434	0.594946198	1	1	0	0
10902_at	BRD8	bromodomain containing 8	7.825371094	8.227734375	7.786914063	8.240429688	-0.453515625	-0.402363281	-0.012695313	0.038457031	0.012519095	0.026192608	0.97782753	0.919766077	1	1	0	0
2972_at	BRF1	BRF1 homolog, subunit of RNA polymerase	8.447490234	8.75234375	8.368359375	8.742578125	-0.37421875	-0.304853516	0.009765625	0.079130859	0.001045631	0.005051953	0.970361788	0.601025464	1	1	0	0
283870_at	BRICD5	BRICHOS domain containing 5	6.897265625	7.058984375	6.806835938	7.155664063	-0.348828125	-0.16171875	-0.096679688	0.090429688	0.027152993	0.404026156	0.691868575	0.718238237	1	0	0	0
83990_at	BRIP1	BRCA1 interacting protein C-terminal hel	4.922734375	5.417578125	5.10859375	5.739648438	-0.631054688	-0.49484375	-0.322070312	-0.185859375	0.002630033	0.014653327	0.129153055	0.474496145	1	1	0	0
55299_at	BRIX1	BRX1, biogenesis of ribosomes, homolog (	9.74078125	8.78203125	9.765625	8.801953125	0.963671875	0.95875	-0.019921875	-0.02484375	6.09E-06	6.40E-06	0.956377279	0.94278839	1	1	0	0
55845_at	BRK1	BRICK1, SCAR/WAVE actin-nucleating compl	11.73763672	11.48046875	11.73945313	11.4078125	0.331640625	0.257167969	0.07265625	-0.001816406	0.003087744	0.017962881	0.652622519	0.994934107	1	1	0	0
148362_at	BROX	BRO1 domain and CAAX motif containing	11.05220703	11.48984375	11.02148438	11.42539063	-0.40390625	-0.437636719	0.064453125	0.030722656	3.77E-05	1.83E-05	0.543529084	0.83146059	1	1	0	0
7862_at	BRPF1	bromodomain and PHD finger containing, 1	9.289189453	9.00234375	9.43359375	9.06015625	0.3734375	0.286845703	-0.0578125	-0.144404297	0.001857443	0.012496304	0.76253103	0.263808395	1	1	0	0
54014_at	BRWD1	bromodomain and WD repeat domain contain	9.124238281	9.96328125	8.92890625	9.8921875	-0.96328125	-0.839042969	0.07109375	0.195332031	5.90E-08	1.70E-07	0.557548706	0.027540797	1	1	0	1
254065_at	BRWD3	bromodomain and WD repeat domain contain	9.977578125	10.15546875	9.5734375	10.02578125	-0.45234375	-0.177890625	0.1296875	0.404140625	0.000563144	0.164361126	0.365708139	0.001420186	1	0	0	1
55108_at	BSDC1	BSD domain containing 1	8.566601562	9.137109375	8.61640625	9.209375	-0.59296875	-0.570507813	-0.072265625	-0.049804688	1.89E-05	2.69E-05	0.647021778	0.787317638	1	1	0	0
54836_at	BSPRY	B-box and SPRY domain containing	5.828515625	5.409570313	5.726367188	5.577539063	0.148828125	0.418945313	-0.16796875	0.102148437	0.1648982	0.000237078	0.105106571	0.407351493	0	1	0	0
684_at	BST2	bone marrow stromal cell antigen 2	9.348164063	8.87734375	9.447265625	8.933007813	0.514257813	0.470820313	-0.055664063	-0.099101562	0.019535623	0.032566606	0.901786461	0.797454303	1	1	0	0
53339_at	BTBD1	BTB (POZ) domain containing 1	9.784707031	9.3265625	9.938671875	9.490625	0.448046875	0.458144531	-0.1640625	-0.153964844	0.001983085	0.00166363	0.305373181	0.348462078	1	1	0	0
121551_at	BTBD11	BTB (POZ) domain containing 11	5.009003906	5.604296875	4.966601563	5.673828125	-0.707226563	-0.595292969	-0.06953125	0.042402344	0.00712486	0.021900789	0.895390739	0.942390035	1	1	0	0
55643_at	BTBD2	BTB (POZ) domain containing 2	10.06634766	10.50507813	9.95859375	10.45078125	-0.4921875	-0.438730469	0.054296875	0.107753906	8.03E-05	0.00021948	0.751399551	0.396139544	1	1	0	0
284697_at	BTBD8	BTB (POZ) domain containing 8	4.661811523	5.175585938	4.595898438	5.233398438	-0.6375	-0.513774414	-0.0578125	0.065913086	0.009056866	0.034167373	0.908541271	0.893600736	1	1	0	0
686_at	BTD	biotinidase	7.831787109	8.971484375	8.003710938	9.116015625	-1.112304688	-1.139697266	-0.14453125	-0.171923828	1.32E-05	1.05E-05	0.594502763	0.491703289	1	1	0	0
694_at	BTG1	B-cell translocation gene 1, anti-prolif	10.96449219	12.13710938	10.86640625	12.00625	-1.13984375	-1.172617188	0.130859375	0.098085937	9.16E-08	7.45E-08	0.313987416	0.503678166	1	1	0	0
7832_at	BTG2	BTG family, member 2	11.31892578	10.453125	11.18710938	10.46835938	0.71875	0.865800781	-0.015234375	0.131816406	8.43E-05	1.58E-05	0.967214214	0.513709315	1	1	0	0
10385_at	BTN2A2	butyrophilin, subfamily 2, member A2	7.440263672	8.093945313	7.566601563	8.14296875	-0.576367188	-0.653681641	-0.049023437	-0.126337891	0.017348189	0.007547115	0.924817906	0.751419636	1	1	0	0
11119_at	BTN3A1	butyrophilin, subfamily 3, member A1	10.92441406	11.78320313	11.02929688	11.82773438	-0.7984375	-0.858789063	-0.04453125	-0.104882813	4.06E-06	2.14E-06	0.845001754	0.512457573	1	1	0	0
11118_at	BTN3A2	butyrophilin, subfamily 3, member A2	7.62171875	8.349023438	7.811523438	8.344726563	-0.533203125	-0.727304688	0.004296875	-0.189804688	0.007426068	0.00068281	0.99356228	0.444017865	1	1	0	0
8945_at	BTRC	beta-transducin repeat containing E3 ubi	8.630302734	8.8359375	8.4703125	8.723046875	-0.252734375	-0.205634766	0.112890625	0.159990234	0.025890908	0.07513118	0.423095634	0.194148595	1	0	0	0
701_at	BUB1B	BUB1 mitotic checkpoint serine/threonine	4.691567383	4.740820313	4.632421875	4.897851563	-0.265429687	-0.04925293	-0.15703125	0.059145508	0.011121559	0.783225236	0.156360995	0.721131768	1	0	0	0
9184_at	BUB3	BUB3 mitotic checkpoint protein	10.45339844	10.42734375	10.52695313	10.3296875	0.197265625	0.026054688	0.09765625	-0.073554687	0.006228125	0.845458508	0.21033268	0.397063175	1	0	0	0
8896_at	BUD31	BUD31 homolog (S. cerevisiae)	8.645634766	8.294140625	8.86953125	8.41015625	0.459375	0.351494141	-0.116015625	-0.223896484	0.004831688	0.027763841	0.611960266	0.197803932	1	1	0	0
705_at	BYSL	bystin-like	8.506386719	6.536914062	8.50859375	6.597851562	1.910742188	1.969472656	-0.0609375	-0.002207031	5.31E-09	4.01E-09	0.790836209	0.99495045	1	1	0	0
9256_at	BZRAP1	benzodiazapine receptor (peripheral) ass	6.724423828	7.474414063	6.651171875	7.305859375	-0.6546875	-0.749990234	0.168554688	0.073251953	0.007677417	0.002849414	0.635816442	0.879528158	1	1	0	0
100506779_at	BZRAP1-AS1	BZRAP1 antisense RNA 1	9.831679688	10.12421875	9.365234375	9.80625	-0.441015625	-0.292539063	0.31796875	0.466445312	0.008046028	0.082260491	0.055748307	0.005405281	1	0	0	1
28969_at	BZW2	basic leucine zipper and W2 domains 2	6.701416016	5.497460938	6.740039063	5.497460938	1.242578125	1.203955078	0	-0.038623047	0.000449235	0.000586805	1	0.959832057	1	1	0	0
55088_at	C10orf118	chromosome 10 open reading frame 118	8.981953125	9.313671875	9.007421875	9.265625	-0.258203125	-0.33171875	0.048046875	-0.02546875	0.124805445	0.039546669	0.880626883	0.94432117	0	1	0	0
170371_at	C10orf128	chromosome 10 open reading frame 128	8.693496094	6.671679687	8.478710937	6.791601562	1.687109375	2.021816406	-0.119921875	0.214785156	7.09E-05	1.40E-05	0.858615513	0.692933373	1	1	0	0
26098_at	C10orf137	chromosome 10 open reading frame 137	9.071855469	9.44765625	8.97109375	9.274609375	-0.303515625	-0.375800781	0.173046875	0.100761719	0.000160309	2.41E-05	0.012953362	0.177460644	1	1	1	0
56652_at	C10orf2	chromosome 10 open reading frame 2	6.077255859	5.29921875	6.012109375	5.361914063	0.650195312	0.778037109	-0.062695313	0.065146484	0.000216786	4.47E-05	0.822987973	0.813388626	1	1	0	0
219738_at	C10orf35	chromosome 10 open reading frame 35	4.706904297	4.720703125	4.877929688	4.777734375	0.100195313	-0.013798828	-0.05703125	-0.171025391	0.289986141	0.940929917	0.638554228	0.038915469	0	0	0	1
64115_at	C10orf54	chromosome 10 open reading frame 54	9.612011719	8.918359375	9.665625	9.04609375	0.61953125	0.693652344	-0.127734375	-0.053613281	7.67E-07	2.82E-07	0.114102104	0.639075305	1	1	0	0
29125_at	C11orf21	chromosome 11 open reading frame 21	8.103017578	8.755078125	7.96953125	8.7484375	-0.77890625	-0.652060547	0.006640625	0.133486328	3.71E-06	1.86E-05	0.982814294	0.331857877	1	1	0	0
53838_at	C11orf24	chromosome 11 open reading frame 24	7.41484375	6.95078125	7.603710937	6.913085937	0.690625	0.4640625	0.037695312	-0.188867188	9.54E-05	0.002630254	0.901578982	0.259807053	1	1	0	0
56946_at	C11orf30	chromosome 11 open reading frame 30	9.390117188	9.83671875	9.40234375	9.803125	-0.40078125	-0.446601563	0.03359375	-0.012226563	0.000615538	0.00024443	0.872646485	0.961955307	1	1	0	0
280636_at	C11orf31	chromosome 11 open reading frame 31	8.532773438	8.174414063	8.478515625	8.06640625	0.412109375	0.358359375	0.108007813	0.054257813	0.00163715	0.004730174	0.509349169	0.805267981	1	1	0	0
256329_at	C11orf35	chromosome 11 open reading frame 35	6.384960938	6.604492188	6.27109375	6.650195313	-0.379101563	-0.21953125	-0.045703125	0.113867187	0.016055419	0.20001942	0.88501274	0.613561264	1	0	0	0
79096_at	C11orf49	chromosome 11 open reading frame 49	7.895546875	8.271875	8.088476563	8.458984375	-0.370507813	-0.376328125	-0.187109375	-0.192929688	0.014350634	0.01298444	0.275825156	0.255804213	1	1	0	0
79864_at	C11orf63	chromosome 11 open reading frame 63	5.848261719	5.463476563	6.1359375	5.789453125	0.346484375	0.384785156	-0.325976562	-0.287675781	0.02060396	0.010574386	0.029403069	0.056904232	1	1	1	0
83638_at	C11orf68	chromosome 11 open reading frame 68	9.483417969	9.8578125	9.552734375	10.01523438	-0.4625	-0.374394531	-0.157421875	-0.069316406	0.001043454	0.005276326	0.300204629	0.748787221	1	1	0	0
144097_at	C11orf84	chromosome 11 open reading frame 84	8.170957031	7.754492187	7.989257812	7.748632812	0.240625	0.416464844	0.005859375	0.181699219	0.167164292	0.010899428	0.989515189	0.345598259	0	1	0	0
90488_at	C12orf23	chromosome 12 open reading frame 23	9.638671875	9.31796875	9.64140625	9.242578125	0.398828125	0.320703125	0.075390625	-0.002734375	0.000553776	0.003147593	0.619452731	0.992623297	1	1	0	0
91298_at	C12orf29	chromosome 12 open reading frame 29	7.991923828	7.357226563	7.966992188	7.20625	0.760742188	0.634697266	0.150976563	0.024931641	0.000447931	0.001965622	0.580761912	0.957484998	1	1	0	0
80763_at	C12orf39	chromosome 12 open reading frame 39	5.054960938	4.839257813	4.818554688	4.897265625	-0.078710938	0.215703125	-0.058007813	0.23640625	0.610637442	0.047268292	0.741471263	0.028726663	0	1	0	1
57102_at	C12orf4	chromosome 12 open reading frame 4	8.031289063	7.726953125	8.040820313	7.794921875	0.245898437	0.304335938	-0.06796875	-0.00953125	0.077356179	0.025812976	0.767529082	0.977883902	0	1	0	0
60673_at	C12orf44	chromosome 12 open reading frame 44	7.360078125	6.8390625	7.291210938	6.833398438	0.4578125	0.521015625	0.005664063	0.068867188	0.010920502	0.004415164	0.991208625	0.835514831	1	1	0	0
121053_at	C12orf45	chromosome 12 open reading frame 45	5.729199219	5.278125	5.777734375	5.193945313	0.583789062	0.451074219	0.084179687	-0.048535156	0.001028165	0.007256481	0.761696576	0.883998119	1	1	0	0
79794_at	C12orf49	chromosome 12 open reading frame 49	10.87927734	10.63632813	10.9578125	10.69335938	0.264453125	0.242949219	-0.05703125	-0.078535156	0.000969586	0.001906604	0.586120065	0.386330045	1	1	0	0
144577_at	C12orf66	chromosome 12 open reading frame 66	7.269482422	6.785351563	7.4734375	7.022460938	0.450976563	0.484130859	-0.237109375	-0.203955078	0.002893683	0.001673028	0.120837315	0.201546487	1	1	0	0
728568_at	C12orf73	chromosome 12 open reading frame 73	7.938320312	7.8125	8.180664062	7.647070312	0.53359375	0.125820313	0.165429688	-0.24234375	0.017380137	0.725541161	0.603449375	0.367260217	1	0	0	0
387882_at	C12orf75	chromosome 12 open reading frame 75	10.82021484	11.16875	10.8453125	11.140625	-0.2953125	-0.348535156	0.028125	-0.025097656	0.041457029	0.015884212	0.928391197	0.938000217	1	1	0	0
11161_at	C14orf1	chromosome 14 open reading frame 1	11.41234375	11.23867188	11.50039063	11.2984375	0.201953125	0.173671875	-0.059765625	-0.088046875	0.004804287	0.013563592	0.522191466	0.267494162	1	1	0	0
54916_at	C14orf101	chromosome 14 open reading frame 101	9.451289062	9.8671875	9.215625	9.798828125	-0.583203125	-0.415898438	0.068359375	0.235664062	4.02E-06	8.52E-05	0.579258197	0.008318837	1	1	0	1
84520_at	C14orf142	chromosome 14 open reading frame 142	7.073271484	6.875195313	7.11015625	6.650390625	0.459765625	0.198076172	0.224804688	-0.036884766	0.010410175	0.349402632	0.264751609	0.922588294	1	0	0	0
283551_at	C14orf182	chromosome 14 open reading frame 182	7.84140625	7.5640625	7.668164062	7.347265625	0.320898438	0.27734375	0.216796875	0.173242188	0.034830397	0.072695027	0.18706294	0.331528417	1	0	0	0
196913_at	C14orf183	chromosome 14 open reading frame 183	6.606210938	6.253515625	6.211328125	6.164453125	0.046875	0.352695313	0.0890625	0.394882813	0.887207039	0.031255253	0.736565607	0.016027698	0	1	0	1
283643_at	C14orf80	chromosome 14 open reading frame 80	6.787480469	6.812304687	6.908789063	7.191210937	-0.282421875	-0.024824219	-0.37890625	-0.121308594	0.087405857	0.946355903	0.018865483	0.594173054	0	0	1	0
60686_at	C14orf93	chromosome 14 open reading frame 93	5.710664063	6.250976563	5.71796875	6.462304688	-0.744335938	-0.5403125	-0.211328125	-0.007304687	8.43E-05	0.001296999	0.227154325	0.986477406	1	1	0	0
56905_at	C15orf39	chromosome 15 open reading frame 39	8.6328125	8.49765625	8.712890625	8.393164062	0.319726563	0.13515625	0.104492188	-0.080078125	0.007590627	0.331403162	0.500366938	0.648068345	1	0	0	0
388115_at	C15orf52	chromosome 15 open reading frame 52	4.881210938	4.8828125	4.866210938	5.053710938	-0.1875	-0.001601563	-0.170898438	0.015	0.019944179	0.993989127	0.034036895	0.932390053	1	0	1	0
256646_at	C15orf55	chromosome 15 open reading frame 55	4.684404297	4.502929688	4.586914063	4.601171875	-0.014257813	0.181474609	-0.098242188	0.097490234	0.915103751	0.005100854	0.144010058	0.147976534	0	1	0	0
643338_at	C15orf62	chromosome 15 open reading frame 62	5.690048828	6.170507813	5.639257813	6.008789063	-0.36953125	-0.480458984	0.16171875	0.050791016	0.012569452	0.001888868	0.357788667	0.857132913	1	1	0	0
283897_at	C16orf54	chromosome 16 open reading frame 54	9.608984375	9.862109375	9.615625	9.9625	-0.346875	-0.253125	-0.100390625	-0.006640625	0.000488937	0.00576521	0.348214454	0.976730486	1	1	0	0
124045_at	C16orf55	chromosome 16 open reading frame 55	5.040039063	4.931445313	5.05078125	4.821289063	0.229492188	0.10859375	0.11015625	-0.010742188	0.008450406	0.266072567	0.256656835	0.958400653	1	0	0	0
57020_at	C16orf62	chromosome 16 open reading frame 62	9.056699219	9.292578125	9.052734375	9.300390625	-0.24765625	-0.235878906	-0.0078125	0.003964844	0.014672114	0.019887949	0.97543202	0.98890397	1	1	0	0
29035_at	C16orf72	chromosome 16 open reading frame 72	10.58576172	10.37109375	10.60742188	10.5078125	0.099609375	0.214667969	-0.13671875	-0.021660156	0.12665117	0.001205539	0.028084507	0.855289291	0	1	1	0
404550_at	C16orf74	chromosome 16 open reading frame 74	6.206845703	6.402148437	6.150585937	6.549609375	-0.399023437	-0.195302734	-0.147460937	0.056259766	0.005097598	0.199766018	0.384238029	0.826094776	1	0	0	0
388272_at	C16orf87	chromosome 16 open reading frame 87	6.30875	5.853125	6.24453125	5.722265625	0.522265625	0.455625	0.130859375	0.06421875	0.016404361	0.036294841	0.698536764	0.882317834	1	1	0	0
400506_at	C16orf88	chromosome 16 open reading frame 88	5.995615234	5.409960938	5.91953125	5.525585938	0.393945312	0.585654297	-0.115625	0.076083984	0.024792659	0.001560268	0.659965304	0.807426025	1	1	0	0
388327_at	C17orf100	chromosome 17 open reading frame 100	6.0096875	6.10078125	5.951757812	6.25546875	-0.303710938	-0.09109375	-0.1546875	0.057929687	0.012112377	0.591533087	0.253176699	0.778636646	1	0	0	0
256302_at	C17orf103	chromosome 17 open reading frame 103	6.690556641	7.596679688	6.638671875	7.684570313	-1.045898438	-0.906123047	-0.087890625	0.051884766	1.93E-06	6.90E-06	0.698411886	0.851379301	1	1	0	0
146853_at	C17orf50	chromosome 17 open reading frame 50	5.255537109	5.531835938	5.393164063	5.399414063	-0.00625	-0.276298828	0.132421875	-0.137626953	0.985827096	0.032332201	0.402809234	0.376774595	0	1	0	0
78995_at	C17orf53	chromosome 17 open reading frame 53	5.187851563	5.368164063	5.261328125	5.34609375	-0.084765625	-0.1803125	0.022070313	-0.073476563	0.429024134	0.036039032	0.900101822	0.519414895	0	1	0	0
54785_at	C17orf59	chromosome 17 open reading frame 59	6.634902344	6.907617188	6.640234375	6.928515625	-0.28828125	-0.272714844	-0.020898438	-0.005332031	0.03307458	0.044746248	0.946220671	0.988773133	1	1	0	0
79415_at	C17orf62	chromosome 17 open reading frame 62	10.30871094	10.44257813	10.12070313	10.44375	-0.323046875	-0.133867188	-0.001171875	0.188007813	0.001023277	0.175075443	0.996550579	0.04141508	1	0	0	1
256957_at	C17orf66	chromosome 17 open reading frame 66	6.072060547	7.090429688	6.026757813	6.986132813	-0.959375	-1.018369141	0.104296875	0.045302734	2.61E-05	1.53E-05	0.711172851	0.901578982	1	1	0	0
64149_at	C17orf75	chromosome 17 open reading frame 75	7.921328125	7.229296875	7.970117188	7.323046875	0.647070312	0.69203125	-0.09375	-0.048789063	0.000268576	0.000149692	0.701524756	0.873948382	1	1	0	0
55421_at	C17orf85	chromosome 17 open reading frame 85	9.701660156	9.909765625	9.709765625	9.93828125	-0.228515625	-0.208105469	-0.028515625	-0.008105469	0.022890473	0.038677764	0.888185525	0.97424872	1	1	0	0
100170841_at	C17orf96	chromosome 17 open reading frame 96	6.286933594	5.723046875	6.041992188	5.672265625	0.369726563	0.563886719	0.05078125	0.244941406	0.003571955	0.000109972	0.820423671	0.048652625	1	1	0	1
147339_at	C18orf25	chromosome 18 open reading frame 25	9.191464844	8.8421875	9.199609375	8.797265625	0.40234375	0.349277344	0.044921875	-0.008144531	0.00019421	0.000647869	0.780350311	0.972186556	1	1	0	0
162681_at	C18orf54	chromosome 18 open reading frame 54	6.365693359	6.752148438	6.369335938	6.726367188	-0.35703125	-0.386455078	0.02578125	-0.003642578	0.002280381	0.001230751	0.912742976	0.991070336	1	1	0	0
29919_at	C18orf8	chromosome 18 open reading frame 8	9.640917969	9.817578125	9.669921875	9.787109375	-0.1171875	-0.176660156	0.03046875	-0.029003906	0.22153098	0.04297042	0.85405488	0.862288455	0	1	0	0
56005_at	C19orf10	chromosome 19 open reading frame 10	8.568613281	7.000195313	8.678515625	6.936914063	1.741601563	1.568417969	0.06328125	-0.109902344	3.35E-06	8.66E-06	0.905328078	0.812666263	1	1	0	0
83636_at	C19orf12	chromosome 19 open reading frame 12	7.972910156	7.456835938	7.90078125	7.48671875	0.4140625	0.516074219	-0.029882812	0.072128906	0.003416884	0.000593795	0.91731469	0.749409129	1	1	0	0
147685_at	C19orf18	chromosome 19 open reading frame 18	4.67480957	4.801757813	4.748242188	4.877734375	-0.129492188	-0.126948242	-0.075976563	-0.073432617	0.041739376	0.046316968	0.297446044	0.320313312	1	1	0	0
55009_at	C19orf24	chromosome 19 open reading frame 24	9.085117188	8.234570313	8.95078125	8.219335938	0.731445313	0.850546875	0.015234375	0.134335938	0.00049859	0.000135344	0.974576137	0.627828105	1	1	0	0
79002_at	C19orf43	chromosome 19 open reading frame 43	10.80878906	10.875	10.76601563	10.94335938	-0.17734375	-0.066210937	-0.068359375	0.042773438	0.034516771	0.566120141	0.547922009	0.759221916	1	0	0	0
28974_at	C19orf53	chromosome 19 open reading frame 53	11.37552734	11.19726562	11.42773437	11.15390625	0.273828125	0.178261719	0.043359375	-0.052207031	0.004377458	0.06064313	0.79031106	0.729225168	1	0	0	0
284325_at	C19orf54	chromosome 19 open reading frame 54	6.082460938	6.39921875	6.120703125	6.466210938	-0.345507813	-0.316757813	-0.066992188	-0.038242187	0.026968726	0.043474321	0.809852489	0.905275054	1	1	0	0
374920_at	C19orf68	chromosome 19 open reading frame 68	6.808525391	7.100390625	6.770117188	7.160546875	-0.390429687	-0.291865234	-0.06015625	0.038408203	0.006565389	0.040032261	0.812766724	0.893901412	1	1	0	0
125988_at	C19orf70	chromosome 19 open reading frame 70	6.571884766	5.875585938	6.483398438	5.776757813	0.706640625	0.696298828	0.098828125	0.088486328	0.000318709	0.000361479	0.723360248	0.7620992	1	1	0	0
100128569_at	C19orf71	chromosome 19 open reading frame 71	6.720878906	7.261914063	6.739453125	7.501757813	-0.762304688	-0.541035156	-0.23984375	-0.018574219	0.000587006	0.008202446	0.306351099	0.970340145	1	1	0	0
29071_at	C1GALT1C1	C1GALT1-specific chaperone 1	6.540117188	6.285546875	6.49921875	6.11796875	0.38125	0.254570313	0.167578125	0.040898438	0.019895944	0.140680406	0.404516818	0.903177063	1	0	0	0
55732_at	C1orf112	chromosome 1 open reading frame 112	6.339892578	6.745703125	6.338671875	6.62890625	-0.290234375	-0.405810547	0.116796875	0.001220703	0.187310008	0.047413925	0.717308545	0.998431634	0	1	0	0
79098_at	C1orf116	chromosome 1 open reading frame 116	4.87171875	4.992578125	4.867578125	5.019140625	-0.1515625	-0.120859375	-0.0265625	0.004140625	0.020022549	0.067570637	0.822738218	0.980498322	1	0	0	0
163747_at	C1orf177	chromosome 1 open reading frame 177	5.954013672	6.707617188	5.815625	6.659960938	-0.844335938	-0.753603516	0.04765625	0.138388672	0.000131133	0.000351075	0.901814148	0.606707816	1	1	0	0
81563_at	C1orf21	chromosome 1 open reading frame 21	11.101875	11.78125	11.03046875	11.7125	-0.68203125	-0.679375	0.06875	0.07140625	3.41E-05	3.53E-05	0.749120091	0.735513086	1	1	0	0
148898_at	C1orf213	chromosome 1 open reading frame 213	4.864238281	5.007226563	5.0265625	4.962890625	0.063671875	-0.142988281	0.044335937	-0.162324219	0.496890908	0.04767142	0.688102408	0.023745023	0	1	0	1
127703_at	C1orf216	chromosome 1 open reading frame 216	7.273095703	6.005859375	7.187695313	5.7625	1.425195313	1.267236328	0.243359375	0.085400391	3.29E-06	9.56E-06	0.325229193	0.825296886	1	1	0	0
400798_at	C1orf220	chromosome 1 open reading frame 220	5.335146484	5.50234375	5.265625	5.61640625	-0.35078125	-0.167197266	-0.1140625	0.069521484	0.008368894	0.260289702	0.512159873	0.747691362	1	0	0	0
79169_at	C1orf35	chromosome 1 open reading frame 35	6.872685547	6.933203125	6.880273438	7.337304688	-0.45703125	-0.060517578	-0.404101562	-0.007587891	0.002673315	0.820139729	0.006615825	0.984713873	1	0	1	0
25912_at	C1orf43	chromosome 1 open reading frame 43	11.45892578	11.15117188	11.48203125	11.18515625	0.296875	0.307753906	-0.033984375	-0.023105469	0.004935562	0.00378096	0.865120814	0.915472428	1	1	0	0
148523_at	C1orf51	chromosome 1 open reading frame 51	4.739536133	4.63203125	4.533398438	4.522070313	0.011328125	0.107504883	0.109960938	0.206137695	0.946322947	0.172746234	0.160478273	0.005743329	0	0	0	1
54964_at	C1orf56	chromosome 1 open reading frame 56	7.236474609	7.608984375	7.235351562	7.70703125	-0.471679688	-0.372509766	-0.098046875	0.001123047	0.005235076	0.024732951	0.705661077	0.998181593	1	1	0	0
112770_at	C1orf85	chromosome 1 open reading frame 85	7.115429688	7.780859375	7.594335938	8.090429688	-0.49609375	-0.665429688	-0.309570313	-0.47890625	0.005094785	0.000505296	0.081122691	0.006556155	1	1	0	1
708_at	C1QBP	complement component 1, q subcomponent b	8.886601562	7.651953125	8.916015625	7.709375	1.206640625	1.234648438	-0.057421875	-0.029414062	2.70E-07	2.23E-07	0.811379468	0.916846634	1	1	0	0
114904_at	C1QTNF6	C1q and tumor necrosis factor related pr	7.223017578	7.924609375	7.280273438	8.05390625	-0.773632813	-0.701591797	-0.129296875	-0.057255859	0.006182476	0.012105397	0.788803116	0.923206662	1	1	0	0
715_at	C1R	complement component 1, r subcomponent	5.020576172	5.228515625	5.1046875	5.439257812	-0.334570313	-0.207939453	-0.210742188	-0.084111328	0.008118104	0.108975944	0.103257312	0.650526091	1	0	0	0
51526_at	C20orf111	chromosome 20 open reading frame 111	6.916679687	7.336914062	6.985351562	7.050390625	-0.065039063	-0.420234375	0.286523438	-0.068671875	0.860536786	0.029308288	0.164663405	0.850996962	0	1	0	0
140688_at	C20orf112	chromosome 20 open reading frame 112	9.207744141	9.58984375	9.00234375	9.429296875	-0.426953125	-0.382099609	0.160546875	0.205400391	0.004529887	0.009910583	0.36098048	0.200308658	1	1	0	0
25943_at	C20orf194	chromosome 20 open reading frame 194	7.219882813	6.895703125	7.341796875	7.106835938	0.234960938	0.324179688	-0.211132813	-0.121914063	0.079145174	0.013651059	0.12366426	0.466696259	0	1	0	0
284756_at	C20orf197	chromosome 20 open reading frame 197	8.734785156	7.697851563	8.71015625	7.811328125	0.898828125	1.036933594	-0.113476563	0.024628906	1.23E-06	3.55E-07	0.451484164	0.92267945	1	1	0	0
140680_at	C20orf96	chromosome 20 open reading frame 96	5.210341797	5.55234375	5.313085938	5.426757813	-0.113671875	-0.342001953	0.125585938	-0.102744141	0.609968529	0.028176811	0.554960943	0.659735795	0	1	0	0
84996_at	C21orf119	chromosome 21 open reading frame 119	6.650673828	6.972265625	6.739257813	7.012890625	-0.273632813	-0.321591797	-0.040625	-0.088583984	0.084747793	0.038620478	0.897977386	0.71949347	0	1	0	0
54094_at	C21orf15	chromosome 21 open reading frame 15	7.846376953	8.490429688	7.808203125	8.473242188	-0.665039063	-0.644052734	0.0171875	0.038173828	0.029859145	0.035669488	0.983019028	0.958292973	1	1	0	0
54067_at	C21orf49	chromosome 21 open reading frame 49	5.714970703	6.158984375	5.370703125	6.045703125	-0.675	-0.444013672	0.11328125	0.344267578	0.042451663	0.22529501	0.858205056	0.394008836	1	0	0	0
246312_at	C21orf91-OT1	C21orf91 overlapping transcript 1 (non-p	4.925507813	5.101953125	4.879882813	4.843164063	0.03671875	-0.176445313	0.258789063	0.045625	0.885808734	0.202368072	0.042124241	0.849177625	0	0	1	0
55267_at	C22orf26	chromosome 22 open reading frame 26	5.206972656	5.719726562	5.346289063	5.75546875	-0.409179688	-0.512753906	-0.035742188	-0.139316406	0.009318862	0.001771456	0.912925098	0.493225512	1	1	0	0
79640_at	C22orf46	chromosome 22 open reading frame 46	5.775224609	6.16328125	5.862109375	6.159375	-0.297265625	-0.388056641	0.00390625	-0.086884766	0.018334207	0.002883608	0.991234297	0.638787022	1	1	0	0
25966_at	C2CD2	C2 calcium-dependent domain containing 2	7.114345703	7.54609375	7.165625	7.622265625	-0.456640625	-0.431748047	-0.076171875	-0.051279297	0.004757094	0.007094727	0.778458993	0.867530352	1	1	0	0
26005_at	C2CD3	C2 calcium-dependent domain containing 3	9.39125	9.71328125	9.42578125	9.753515625	-0.327734375	-0.32203125	-0.040234375	-0.03453125	0.002244984	0.002568714	0.831984329	0.861551886	1	1	0	0
9847_at	C2CD5	C2 calcium-dependent domain containing 5	9.77296875	10.38710937	9.65703125	10.22226562	-0.565234375	-0.614140625	0.16484375	0.1159375	3.62E-05	1.70E-05	0.156341191	0.379770091	1	1	0	0
54980_at	C2orf42	chromosome 2 open reading frame 42	8.763320313	8.994140625	8.721484375	8.99453125	-0.273046875	-0.230820312	-0.000390625	0.041835938	0.004732726	0.014964507	0.998885419	0.802290299	1	1	0	0
79919_at	C2orf54	chromosome 2 open reading frame 54	5.795244141	5.539453125	5.647070313	5.582226563	0.06484375	0.255791016	-0.042773438	0.148173828	0.648940379	0.00840377	0.800624574	0.145291743	0	1	0	0
388969_at	C2orf68	chromosome 2 open reading frame 68	9.912226562	10.19296875	9.88515625	10.31835938	-0.433203125	-0.280742188	-0.125390625	0.027070312	0.000132662	0.004577811	0.247823565	0.890661966	1	1	0	0
339804_at	C2orf74	chromosome 2 open reading frame 74	6.151660156	6.451757812	6.168945312	6.628125	-0.459179688	-0.300097656	-0.176367187	-0.017285156	0.049513593	0.24861685	0.588595092	0.976270091	1	0	0	0
718_at	C3	complement component 3	5.297021484	4.827929688	5.209960938	4.870507813	0.339453125	0.469091797	-0.042578125	0.087060547	0.025958621	0.002915187	0.890661966	0.719384809	1	1	0	0
719_at	C3AR1	complement component 3a receptor 1	8.60546875	9.28515625	8.6515625	9.322265625	-0.670703125	-0.6796875	-0.037109375	-0.04609375	0.000330389	0.000294676	0.915592422	0.891579387	1	1	0	0
51161_at	C3orf18	chromosome 3 open reading frame 18	7.322441406	6.106445313	7.403515625	6.24140625	1.162109375	1.215996094	-0.134960938	-0.081074219	4.57E-06	3.05E-06	0.591837756	0.795115084	1	1	0	0
375341_at	C3orf62	chromosome 3 open reading frame 62	7.980986328	7.588085938	7.880078125	7.225	0.655078125	0.392900391	0.363085938	0.100908203	0.013184218	0.162870515	0.208436276	0.83657088	1	0	0	0
132720_at	C4orf32	chromosome 4 open reading frame 32	5.873740234	5.740234375	6.117773438	5.654101563	0.463671875	0.133505859	0.086132812	-0.244033203	0.002003558	0.466196608	0.699731501	0.099027356	1	0	0	0
56951_at	C5orf15	chromosome 5 open reading frame 15	7.890849609	7.704492188	7.939257813	7.60859375	0.330664063	0.186357422	0.095898438	-0.048408203	0.001732372	0.067526141	0.449630058	0.777709998	1	0	0	0
64417_at	C5orf28	chromosome 5 open reading frame 28	6.712070313	6.236523438	6.73671875	6.147851563	0.588867188	0.475546875	0.088671875	-0.024648437	0.002425464	0.011277746	0.782320943	0.955309303	1	1	0	0
65250_at	C5orf42	chromosome 5 open reading frame 42	7.344589844	7.744140625	7.3109375	7.79765625	-0.48671875	-0.399550781	-0.053515625	0.033652344	2.07E-05	0.000121688	0.696647087	0.838077662	1	1	0	0
51149_at	C5orf45	chromosome 5 open reading frame 45	7.445771484	7.949023438	7.417382813	8.120703125	-0.703320313	-0.503251953	-0.171679688	0.028388672	0.002693501	0.026097668	0.588979545	0.957969836	1	1	0	0
285636_at	C5orf51	chromosome 5 open reading frame 51	10.58925781	10.43671875	10.521875	10.40117188	0.120703125	0.152539062	0.035546875	0.067382813	0.061546073	0.01694393	0.728540596	0.38329097	0	1	0	0
441108_at	C5orf56	chromosome 5 open reading frame 56	8.886113281	9.58671875	8.8859375	9.4765625	-0.590625	-0.700605469	0.11015625	0.000175781	0.000356375	8.05E-05	0.599492441	0.999830078	1	1	0	0
401207_at	C5orf63	chromosome 5 open reading frame 63	6.659453125	5.881054688	6.54140625	5.918359375	0.623046875	0.778398438	-0.037304687	0.118046875	0.005733159	0.001046952	0.940582684	0.745048819	1	1	0	0
64771_at	C6orf106	chromosome 6 open reading frame 106	10.12820313	9.98984375	10.26679688	10.15507813	0.11171875	0.138359375	-0.165234375	-0.13859375	0.180893227	0.080230664	0.033037939	0.079671686	0	0	1	0
221545_at	C6orf136	chromosome 6 open reading frame 136	8.342753906	8.5765625	8.40546875	8.60859375	-0.203125	-0.233808594	-0.03203125	-0.062714844	0.010656202	0.003945996	0.824654038	0.564366336	1	1	0	0
57827_at	C6orf47	chromosome 6 open reading frame 47	8.02734375	7.932226562	8.152734375	7.873242187	0.279492188	0.095117188	0.058984375	-0.125390625	0.005013056	0.437853223	0.697618021	0.252937389	1	0	0	0
50854_at	C6orf48	chromosome 6 open reading frame 48	8.967421875	9.6796875	9.197265625	9.941015625	-0.74375	-0.712265625	-0.261328125	-0.22984375	6.51E-05	9.52E-05	0.098446847	0.16015276	1	1	0	0
135154_at	C6orf57	chromosome 6 open reading frame 57	5.587021484	6.047460938	5.683398438	5.686328125	-0.002929688	-0.460439453	0.361132813	-0.096376953	0.996570708	0.047960384	0.138648357	0.817871161	0	1	0	0
81688_at	C6orf62	chromosome 6 open reading frame 62	10.78220703	10.95351563	10.76953125	11.08476563	-0.315234375	-0.171308594	-0.13125	0.012675781	0.001863485	0.082833587	0.217098066	0.955725744	1	0	0	0
55780_at	C6orf70	chromosome 6 open reading frame 70	6.508017578	6.928125	6.6734375	7.00859375	-0.33515625	-0.420107422	-0.08046875	-0.165419922	0.085802029	0.027475047	0.814108419	0.510380304	0	1	0	0
221477_at	C6orf89	chromosome 6 open reading frame 89	8.796679688	8.8625	9.0046875	8.9046875	0.1	-0.065820313	-0.0421875	-0.208007813	0.413222799	0.655462028	0.811669755	0.035800081	0	0	0	1
79034_at	C7orf26	chromosome 7 open reading frame 26	9.537109375	9.370703125	9.66015625	9.43671875	0.2234375	0.16640625	-0.066015625	-0.123046875	0.015510903	0.076500051	0.619267447	0.227665415	1	0	0	0
136895_at	C7orf31	chromosome 7 open reading frame 31	7.524863281	8.096679688	7.580273438	8.255273438	-0.675	-0.571816406	-0.15859375	-0.055410156	0.000303119	0.001219824	0.449551397	0.862288455	1	1	0	0
222166_at	C7orf41	chromosome 7 open reading frame 41	7.527919922	8.92421875	7.464648438	8.7046875	-1.240039063	-1.396298828	0.21953125	0.063271484	1.34E-08	5.00E-09	0.022184625	0.659832672	1	1	1	0
78996_at	C7orf49	chromosome 7 open reading frame 49	8.578818359	8.316796875	8.710546875	8.440625	0.269921875	0.262021484	-0.123828125	-0.131728516	0.042205831	0.049179092	0.462600858	0.422980483	1	1	0	0
154743_at	C7orf60	chromosome 7 open reading frame 60	9.2028125	9.499609375	8.57890625	9.15625	-0.57734375	-0.296796875	0.343359375	0.62390625	7.35E-05	0.01422317	0.005257597	3.69E-05	1	1	1	1
65265_at	C8orf33	chromosome 8 open reading frame 33	7.898964844	7.338476563	7.91640625	7.601367188	0.315039062	0.560488281	-0.262890625	-0.017441406	0.288793246	0.030649503	0.410891153	0.97908997	0	1	0	0
114926_at	C8orf40	chromosome 8 open reading frame 40	7.890712891	7.495117188	7.8921875	7.399804688	0.492382813	0.395595703	0.0953125	-0.001474609	0.008479973	0.032950384	0.757017909	0.997974992	1	1	0	0
56260_at	C8orf44	chromosome 8 open reading frame 44	6.574941406	7.055859375	6.339257812	6.90078125	-0.561523438	-0.480917969	0.155078125	0.235683594	0.02583622	0.058881892	0.68954026	0.462689191	1	0	0	0
541565_at	C8orf58	chromosome 8 open reading frame 58	6.029707031	5.483789063	5.809960938	5.647070313	0.162890625	0.545917969	-0.16328125	0.219746094	0.379368697	0.000925393	0.377755631	0.18461471	0	1	0	0
401466_at	C8orf59	chromosome 8 open reading frame 59	7.829316406	7.495117188	8.037109375	7.950195313	0.086914063	0.334199219	-0.455078125	-0.207792969	0.800699772	0.097000554	0.019944179	0.379105808	0	0	1	0
51490_at	C9orf114	chromosome 9 open reading frame 114	10.33449219	9.99453125	10.34296875	9.998828125	0.344140625	0.339960938	-0.004296875	-0.008476563	0.035474341	0.037884154	0.99257933	0.984652121	1	1	0	0
90871_at	C9orf123	chromosome 9 open reading frame 123	8.179599609	7.41484375	8.255664063	7.4484375	0.807226562	0.764755859	-0.03359375	-0.076064453	0.0192728	0.026548491	0.968312406	0.916199589	1	1	0	0
286257_at	C9orf142	chromosome 9 open reading frame 142	9.66296875	9.82421875	9.66171875	9.911328125	-0.249609375	-0.16125	-0.087109375	0.00125	0.049323805	0.255327717	0.638307848	0.997340858	1	0	0	0
389813_at	C9orf172	chromosome 9 open reading frame 172	8.421845703	8.823046875	8.38359375	8.905078125	-0.521484375	-0.401201172	-0.08203125	0.038251953	4.46E-05	0.000439163	0.562057794	0.843147182	1	1	0	0
138199_at	C9orf41	chromosome 9 open reading frame 41	8.633681641	8.375	8.521484375	8.008984375	0.5125	0.258681641	0.366015625	0.112197266	0.002274616	0.125435312	0.023243742	0.634306775	1	0	1	0
157927_at	C9orf62	chromosome 9 open reading frame 62	5.29765625	5.502929688	5.30859375	5.244140625	0.064453125	-0.205273438	0.258789063	-0.0109375	0.625738668	0.024333862	0.005293196	0.959991727	0	1	1	0
157983_at	C9orf66	chromosome 9 open reading frame 66	5.422802734	5.040039063	5.331835938	4.996679688	0.33515625	0.382763672	0.043359375	0.090966797	0.020036901	0.008473663	0.879711805	0.678268885	1	1	0	0
90120_at	C9orf69	chromosome 9 open reading frame 69	8.577822266	8.245703125	8.576171875	8.067578125	0.50859375	0.332119141	0.178125	0.001650391	0.000165059	0.005204628	0.150209047	0.995852652	1	1	0	0
203228_at	C9orf72	chromosome 9 open reading frame 72	6.612382813	7.16171875	6.800390625	7.2625	-0.462109375	-0.549335938	-0.10078125	-0.188007813	0.00522914	0.001409431	0.686263533	0.32159479	1	1	0	0
51759_at	C9orf78	chromosome 9 open reading frame 78	9.371484375	8.91484375	9.45078125	8.92421875	0.5265625	0.456640625	-0.009375	-0.079296875	0.00125876	0.003760569	0.981542231	0.755181749	1	1	0	0
84270_at	C9orf89	chromosome 9 open reading frame 89	9.11015625	9.64140625	9.33203125	9.63984375	-0.3078125	-0.53125	0.0015625	-0.221875	0.00529889	5.95E-05	0.995760183	0.041498571	1	1	0	1
203197_at	C9orf91	chromosome 9 open reading frame 91	7.554853516	7.106835937	7.536132812	7.136523437	0.399609375	0.448017578	-0.0296875	0.018720703	0.017438263	0.008229758	0.936832474	0.962652475	1	1	0	0
770_at	CA11	carbonic anhydrase XI	6.694003906	7.785742187	6.321875	7.641601562	-1.319726563	-1.091738281	0.144140625	0.372128906	1.22E-06	6.55E-06	0.541563943	0.033417673	1	1	0	1
377677_at	CA13	carbonic anhydrase XIII	5.859736328	6.759765625	5.846875	6.63359375	-0.78671875	-0.900029297	0.126171875	0.012861328	0.002915533	0.001015379	0.770301757	0.985262482	1	1	0	0
11238_at	CA5B	carbonic anhydrase VB, mitochondrial	10.16570313	9.97734375	10.28984375	10.00507813	0.284765625	0.188359375	-0.027734375	-0.124140625	0.007858283	0.082038543	0.898079319	0.313756702	1	0	0	0
79886_at	CAAP1	caspase activity and apoptosis inhibitor	7.698544922	7.449609375	7.848632813	7.35625	0.492382813	0.248935547	0.093359375	-0.150087891	0.000247415	0.035669488	0.566954825	0.260473821	1	1	0	0
51719_at	CAB39	calcium binding protein 39	10.57044922	10.1	10.65039063	10.13476563	0.515625	0.470449219	-0.034765625	-0.079941406	5.55E-05	0.000124454	0.862677775	0.58467059	1	1	0	0
23523_at	CABIN1	calcineurin binding protein 1	8.969912109	8.672265625	8.751171875	8.583984375	0.1671875	0.297646484	0.08828125	0.218740234	0.158847756	0.008113361	0.56436296	0.051141233	0	1	0	0
91768_at	CABLES1	Cdk5 and Abl enzyme substrate 1	5.333066406	5.847070313	5.362695313	5.841601563	-0.47890625	-0.514003906	0.00546875	-0.029628906	0.034007741	0.02277093	0.993058373	0.95565495	1	1	0	0
100652846_at	CACNA1C-AS1	CACNA1C antisense RNA 1	5.395009766	5.845703125	5.391015625	5.796679688	-0.405664063	-0.450693359	0.049023437	0.003994141	0.010710416	0.005139511	0.8743486	0.992847418	1	1	0	0
9254_at	CACNA2D2	calcium channel, voltage-dependent, alph	8.210654297	8.665625	8.087695313	8.589453125	-0.501757813	-0.454970703	0.076171875	0.122958984	5.49E-05	0.000129438	0.595081925	0.290391428	1	1	0	0
27101_at	CACYBP	calcyclin binding protein	9.461210938	9.05546875	9.2703125	9.10390625	0.16640625	0.405742188	-0.0484375	0.190898438	0.399151512	0.012234686	0.879964069	0.306351099	0	1	0	0
790_at	CAD	carbamoyl-phosphate synthetase 2, aspart	7.874853516	6.87734375	7.923632813	6.869140625	1.054492188	0.997509766	0.008203125	-0.048779297	0.00030383	0.00048901	0.991208625	0.931731949	1	1	0	0
57658_at	CALCOCO1	calcium binding and coiled-coil domain 1	8.728769531	10.18320313	8.64453125	10.24726563	-1.602734375	-1.454433594	-0.0640625	0.084238281	1.29E-05	3.13E-05	0.91156844	0.877052293	1	1	0	0
10241_at	CALCOCO2	calcium binding and coiled-coil domain 2	9.979238281	9.573046875	9.918359375	9.371875	0.546484375	0.406191406	0.201171875	0.060878906	2.47E-05	0.00033821	0.048337597	0.699084012	1	1	1	0
51063_at	CALHM2	calcium homeostasis modulator 2	10.23263672	10.46914063	10.13789063	10.3265625	-0.188671875	-0.236503906	0.142578125	0.094746094	0.014837149	0.003042506	0.069398768	0.282842716	1	1	0	0
801_at	CALM1	calmodulin 1 (phosphorylase kinase, delt	11.69138672	11.25390625	11.62773438	11.45820313	0.16953125	0.437480469	-0.204296875	0.063652344	0.280357629	0.002285584	0.165545124	0.789973273	0	1	0	0
811_at	CALR	calreticulin	12.76238281	11.95390625	12.81679688	12.04882813	0.76796875	0.808476563	-0.094921875	-0.054414062	1.96E-06	1.26E-06	0.499491652	0.761921856	1	1	0	0
813_at	CALU	calumenin	8.732861328	7.68984375	8.98046875	7.593359375	1.387109375	1.043017578	0.096484375	-0.247607422	6.32E-09	6.85E-08	0.433802417	0.012277942	1	1	0	1
57118_at	CAMK1D	calcium/calmodulin-dependent protein kin	8.981445313	9.1421875	8.944921875	9.21875	-0.273828125	-0.160742188	-0.0765625	0.036523437	0.020407239	0.21578527	0.667422901	0.874755476	1	0	0	0
817_at	CAMK2D	calcium/calmodulin-dependent protein kin	7.45921875	7.801171875	7.500976563	7.902929688	-0.401953125	-0.341953125	-0.101757813	-0.041757813	0.025302515	0.059831227	0.72263464	0.911457321	1	0	0	0
818_at	CAMK2G	calcium/calmodulin-dependent protein kin	8.554677734	9.056640625	8.64140625	9.151171875	-0.509765625	-0.501962891	-0.09453125	-0.086728516	0.002589787	0.002916279	0.713766719	0.745235248	1	1	0	0
814_at	CAMK4	calcium/calmodulin-dependent protein kin	4.709404297	4.961132813	4.70625	5.144726563	-0.438476563	-0.251728516	-0.18359375	0.003154297	0.010128096	0.164729186	0.365885908	0.994284907	1	0	0	0
79012_at	CAMKV	CaM kinase-like vesicle-associated	4.920546875	4.95078125	5.090429688	4.865429688	0.225	-0.030234375	0.085351563	-0.169882813	0.004428201	0.831857471	0.352925074	0.027977499	1	0	0	1
55832_at	CAND1	cullin-associated and neddylation-dissoc	10.67667969	10.45742188	10.6140625	10.42070313	0.193359375	0.219257813	0.03671875	0.062617188	0.004830768	0.001866887	0.735267982	0.465675603	1	1	0	0
124583_at	CANT1	calcium activated nucleotidase 1	8.045996094	7.964257813	8.132421875	7.834765625	0.29765625	0.081738281	0.129492187	-0.086425781	0.046324833	0.732890305	0.507516633	0.712086825	1	0	0	0
821_at	CANX	calnexin	12.40294922	11.99023438	12.41875	12.0921875	0.3265625	0.412714844	-0.101953125	-0.015800781	0.001167586	0.000159467	0.367610562	0.940811024	1	1	0	0
10487_at	CAP1	CAP, adenylate cyclase-associated protei	12.52304688	11.90039063	12.525	11.96601563	0.558984375	0.62265625	-0.065625	-0.001953125	7.06E-06	2.70E-06	0.61112324	0.993677199	1	1	0	0
822_at	CAPG	capping protein (actin filament), gelsol	6.254921875	5.459375	6.23125	5.225585938	1.005664063	0.795546875	0.233789063	0.023671875	0.002040565	0.011159061	0.596259174	0.975812106	1	1	0	0
824_at	CAPN2	calpain 2, (m/II) large subunit	10.82207031	10.62460938	10.77578125	10.63554688	0.140234375	0.197460937	-0.0109375	0.046289062	0.145132895	0.029982653	0.959920657	0.760434184	0	1	0	0
825_at	CAPN3	calpain 3, (p94)	6.170146484	6.751367188	6.0875	6.765820313	-0.678320312	-0.581220703	-0.014453125	0.082646484	0.006694593	0.018636487	0.98232604	0.861932182	1	1	0	0
726_at	CAPN5	calpain 5	7.259316406	6.518945312	7.242382812	6.516210937	0.726171875	0.740371094	0.002734375	0.016933594	0.011582387	0.01019583	0.99741092	0.982224957	1	1	0	0
23473_at	CAPN7	calpain 7	9.605703125	9.99296875	9.507421875	9.924609375	-0.4171875	-0.387265625	0.068359375	0.09828125	1.57E-05	3.10E-05	0.466587582	0.226885083	1	1	0	0
826_at	CAPNS1	calpain, small subunit 1	11.62955078	11.25625	11.74726562	11.4109375	0.336328125	0.373300781	-0.1546875	-0.117714844	0.000217033	8.73E-05	0.05398394	0.167158137	1	1	0	0
4076_at	CAPRIN1	cell cycle associated protein 1	11.67935547	11.33515625	11.63828125	11.359375	0.27890625	0.344199219	-0.02421875	0.041074219	0.002621897	0.00048148	0.893901412	0.791578678	1	1	0	0
65981_at	CAPRIN2	caprin family member 2	8.392675781	8.735546875	8.423046875	8.7359375	-0.312890625	-0.342871094	-0.000390625	-0.030371094	0.0318159	0.01867878	0.9993397	0.921760999	1	1	0	0
830_at	CAPZA2	capping protein (actin filament) muscle	9.631601563	9.128125	9.654296875	9.210546875	0.44375	0.503476563	-0.082421875	-0.022695312	0.003540626	0.001342282	0.728620692	0.946696683	1	1	0	0
832_at	CAPZB	capping protein (actin filament) muscle	10.83951172	10.26484375	10.81992188	10.37304688	0.446875	0.574667969	-0.108203125	0.019589844	5.06E-05	5.18E-06	0.292709292	0.916846634	1	1	0	0
84433_at	CARD11	caspase recruitment domain family, membe	11.18085938	10.97460938	11.21953125	10.91484375	0.3046875	0.20625	0.059765625	-0.038671875	9.61E-06	0.000308974	0.311284112	0.588109703	1	1	0	0
114769_at	CARD16	caspase recruitment domain family, membe	7.782880859	8.4734375	7.9453125	8.550585938	-0.605273437	-0.690556641	-0.077148438	-0.162431641	0.013169261	0.005325508	0.870855699	0.654028672	1	1	0	0
22900_at	CARD8	caspase recruitment domain family, membe	10.25439453	10.45976563	10.23242188	10.48710938	-0.2546875	-0.205371094	-0.02734375	0.021972656	0.001161258	0.00594121	0.842687644	0.880669775	1	1	0	0
23589_at	CARHSP1	calcium regulated heat stable protein 1,	8.981064453	9.308203125	8.934375	9.251171875	-0.316796875	-0.327138672	0.05703125	0.046689453	0.052695557	0.044781127	0.853358464	0.886826224	0	1	0	0
833_at	CARS	cysteinyl-tRNA synthetase	9.514804688	8.131835938	9.5265625	8.14921875	1.37734375	1.38296875	-0.017382812	-0.011757813	3.58E-08	3.43E-08	0.950215908	0.968075701	1	1	0	0
79587_at	CARS2	cysteinyl-tRNA synthetase 2, mitochondri	8.868066406	8.2828125	8.64296875	8.283984375	0.358984375	0.585253906	-0.001171875	0.225097656	0.077744546	0.004188251	0.998431634	0.338499924	0	1	0	0
22794_at	CASC3	cancer susceptibility candidate 3	9.810488281	9.964453125	9.88359375	10.0765625	-0.19296875	-0.153964844	-0.112109375	-0.073105469	0.011648554	0.044254527	0.169698271	0.446775344	1	1	0	0
113201_at	CASC4	cancer susceptibility candidate 4	10.19435547	10.365625	10.16914063	10.38984375	-0.220703125	-0.171269531	-0.02421875	0.025214844	0.01455103	0.060309781	0.894931537	0.890604744	1	0	0	0
64921_at	CASD1	CAS1 domain containing 1	9.927226563	10.10625	9.94609375	10.046875	-0.10078125	-0.179023437	0.059375	-0.018867187	0.29540422	0.032696569	0.624660368	0.914762066	0	1	0	0
843_at	CASP10	caspase 10, apoptosis-related cysteine p	8.140722656	7.62578125	8.027734375	7.577929688	0.449804687	0.514941406	0.047851563	0.112988281	0.000843776	0.000268043	0.83653282	0.484184688	1	1	0	0
836_at	CASP3	caspase 3, apoptosis-related cysteine pe	9.093125	8.690625	9.262890625	8.878515625	0.384375	0.4025	-0.187890625	-0.169765625	0.011472034	0.008412087	0.274435232	0.342357541	1	1	0	0
841_at	CASP8	caspase 8, apoptosis-related cysteine pe	10.10708984	10.58203125	10.14375	10.59609375	-0.45234375	-0.474941406	-0.0140625	-0.036660156	0.000179083	0.000117636	0.954253985	0.854301126	1	1	0	0
9994_at	CASP8AP2	caspase 8 associated protein 2	8.810566406	9.149609375	8.72109375	9.163671875	-0.442578125	-0.339042969	-0.0140625	0.089472656	0.007112795	0.037238489	0.97219395	0.732629634	1	1	0	0
842_at	CASP9	caspase 9, apoptosis-related cysteine pe	7.788300781	8.06640625	7.790039063	7.8546875	-0.064648438	-0.278105469	0.21171875	-0.001738281	0.70331562	0.010939588	0.053435178	0.995085647	0	1	0	0
57091_at	CASS4	Cas scaffolding protein family member 4	6.560605469	6.360742188	6.734960938	6.366601563	0.368359375	0.199863281	-0.005859375	-0.174355469	0.012914129	0.219277151	0.988773133	0.307987453	1	0	0	0
831_at	CAST	calpastatin	10.55681641	10.89648438	10.41992188	10.8765625	-0.456640625	-0.339667969	0.019921875	0.136894531	8.15E-05	0.001030437	0.922869494	0.191602517	1	1	0	0
847_at	CAT	catalase	8.61078125	9.208203125	8.64765625	9.183984375	-0.536328125	-0.597421875	0.02421875	-0.036875	6.43E-05	2.42E-05	0.916644924	0.86224906	1	1	0	0
79820_at	CATSPERB	catsper channel auxiliary subunit beta	4.949951172	5.415039062	4.95390625	5.235351562	-0.281445313	-0.465087891	0.1796875	-0.003955078	0.274089192	0.040752471	0.564159696	0.994597707	0	1	0	0
9139_at	CBFA2T2	core-binding factor, runt domain, alpha	8.553496094	9.173828125	8.490625	9.088671875	-0.598046875	-0.620332031	0.08515625	0.062871094	6.68E-06	4.79E-06	0.49665155	0.662694375	1	1	0	0
865_at	CBFB	core-binding factor, beta subunit	11.44753906	10.96875	11.42539063	10.91328125	0.512109375	0.478789063	0.05546875	0.022148438	3.51E-05	6.43E-05	0.724860213	0.9149873	1	1	0	0
868_at	CBLB	Cbl proto-oncogene, E3 ubiquitin protein	11.83765625	12.29882813	11.81367188	12.30703125	-0.493359375	-0.461171875	-0.008203125	0.023984375	2.42E-06	4.37E-06	0.961301451	0.859086268	1	1	0	0
79872_at	CBLL1	Cbl proto-oncogene, E3 ubiquitin protein	10.44949219	10.64648438	10.43867188	10.68242188	-0.24375	-0.196992187	-0.0359375	0.010820312	0.005748674	0.023366699	0.819218447	0.958351054	1	1	0	0
140689_at	CBLN4	cerebellin 4 precursor	4.561748047	4.519140625	4.594335938	4.657617188	-0.06328125	0.042607422	-0.138476562	-0.032587891	0.43227473	0.658525751	0.031752123	0.762379195	0	0	1	0
873_at	CBR1	carbonyl reductase 1	7.140839844	6.40390625	7.434179688	6.616210938	0.81796875	0.736933594	-0.212304688	-0.293339844	3.60E-05	9.15E-05	0.223422412	0.067283235	1	1	0	0
84869_at	CBR4	carbonyl reductase 4	7.940615234	9.30546875	7.939453125	9.26953125	-1.330078125	-1.364853516	0.0359375	0.001162109	2.64E-06	2.08E-06	0.932111623	0.998431634	1	1	0	0
875_at	CBS	cystathionine-beta-synthase	5.762236328	5.340820313	5.873632813	5.305859375	0.567773438	0.421416016	0.034960938	-0.111396484	0.0005862	0.005966886	0.911577338	0.603525173	1	1	0	0
8535_at	CBX4	chromobox homolog 4	8.682939453	9.07109375	8.788671875	9.319140625	-0.53046875	-0.388154297	-0.248046875	-0.105732422	0.000284142	0.003564293	0.058013725	0.547684515	1	1	0	0
23466_at	CBX6	chromobox homolog 6	9.955859375	9.85390625	10.10585938	10.15234375	-0.046484375	0.101953125	-0.2984375	-0.15	0.746818962	0.319917468	0.001363681	0.097715458	0	0	1	0
23492_at	CBX7	chromobox homolog 7	8.019667969	9.28984375	8.073046875	9.4640625	-1.391015625	-1.270175781	-0.17421875	-0.053378906	8.29E-06	1.88E-05	0.586561637	0.910963575	1	1	0	0
57332_at	CBX8	chromobox homolog 8	5.301015625	5.488085938	5.276953125	5.558984375	-0.28203125	-0.187070313	-0.070898437	0.0240625	0.022049332	0.153056312	0.716412733	0.928324483	1	0	0	0
25776_at	CBY1	chibby homolog 1 (Drosophila)	6.344707031	6.809375	6.139257813	6.773046875	-0.633789063	-0.464667969	0.036328125	0.205449219	0.007073643	0.046909003	0.945380076	0.499219768	1	1	0	0
1238_at	CCBP2	chemokine binding protein 2	5.555722656	4.889257813	5.544335938	5.05703125	0.487304688	0.666464844	-0.167773437	0.011386719	0.003590057	0.000284388	0.399769627	0.977877863	1	1	0	0
55013_at	CCDC109B	coiled-coil domain containing 109B	8.783779297	9.949609375	8.79140625	9.8671875	-1.07578125	-1.165830078	0.082421875	-0.007626953	0.000115499	5.69E-05	0.855289291	0.991123404	1	1	0	0
201973_at	CCDC111	coiled-coil domain containing 111	8.474033203	9.10625	8.36328125	9.02109375	-0.6578125	-0.632216797	0.08515625	0.110751953	5.09E-05	7.20E-05	0.66937225	0.531132226	1	1	0	0
93233_at	CCDC114	coiled-coil domain containing 114	5.090478516	5.206445313	5.016601563	5.294726563	-0.278125	-0.115966797	-0.08828125	0.073876953	0.012822808	0.392676388	0.564642262	0.65671999	1	0	0	0
115098_at	CCDC124	coiled-coil domain containing 124	9.142089844	8.76484375	9.3359375	9.023828125	0.312109375	0.377246094	-0.258984375	-0.193847656	0.019399033	0.005464434	0.054322901	0.177078763	1	1	0	0
90693_at	CCDC126	coiled-coil domain containing 126	7.734267578	7.979492188	7.753515625	7.911914063	-0.158398437	-0.245224609	0.067578125	-0.019248047	0.203327771	0.031561009	0.704691003	0.94031348	0	1	0	0
79879_at	CCDC134	coiled-coil domain containing 134	8.659423828	9.153125	8.610546875	9.11875	-0.508203125	-0.493701172	0.034375	0.048876953	0.00132554	0.001658349	0.912204046	0.865416655	1	1	0	0
64770_at	CCDC14	coiled-coil domain containing 14	8.689960938	9.021875	8.75625	9.18515625	-0.42890625	-0.331914062	-0.16328125	-0.066289062	0.011356015	0.050671478	0.441170195	0.830719765	1	0	0	0
84865_at	CCDC142	coiled-coil domain containing 142	8.923183594	9.1515625	8.91484375	9.278125	-0.36328125	-0.228378906	-0.1265625	0.008339844	0.005851374	0.0856273	0.436895787	0.980313566	1	0	0	0
57639_at	CCDC146	coiled-coil domain containing 146	7.512988281	7.926953125	7.427929688	7.7109375	-0.283007813	-0.413964844	0.216015625	0.085058594	0.175075443	0.033096548	0.348190828	0.804362938	0	1	0	0
80071_at	CCDC15	coiled-coil domain containing 15	5.681962891	5.95703125	5.757421875	6.22421875	-0.466796875	-0.275068359	-0.2671875	-0.075458984	0.001555936	0.050823704	0.058620514	0.739166759	1	0	0	0
154467_at	CCDC167	coiled-coil domain containing 167	7.978349609	7.325390625	8.203125	7.3046875	0.8984375	0.652958984	0.020703125	-0.224775391	0.000657995	0.00765318	0.972553833	0.468092924	1	1	0	0
203238_at	CCDC171	coiled-coil domain containing 171	4.757441406	4.940234375	4.764453125	5.154882813	-0.390429688	-0.182792969	-0.214648438	-0.007011719	0.002143764	0.159502055	0.085289438	0.982639198	1	0	0	0
729665_at	CCDC175	coiled-coil domain containing 175	4.552172852	4.501953125	4.450390625	4.4375	0.012890625	0.050219727	0.064453125	0.101782227	0.88683008	0.343592035	0.183061985	0.023303524	0	0	0	1
80127_at	CCDC176	coiled-coil domain containing 176	5.167822266	5.169921875	5.153125	5.612304688	-0.459179688	-0.002099609	-0.442382812	0.014697266	0.002775121	0.995852652	0.003671648	0.967508942	1	0	1	0
55246_at	CCDC25	coiled-coil domain containing 25	7.870537109	8.313671875	8.038671875	8.3109375	-0.272265625	-0.443134766	0.002734375	-0.168134766	0.16690313	0.016188844	0.995513951	0.478274311	0	1	0	0
25901_at	CCDC28A	coiled-coil domain containing 28A	6.174658203	7.575390625	6.246875	7.683789063	-1.436914063	-1.400732422	-0.108398438	-0.072216797	1.26E-06	1.58E-06	0.721824394	0.839332946	1	1	0	0
91057_at	CCDC34	coiled-coil domain containing 34	4.682841797	4.8796875	4.809179688	4.84296875	-0.033789062	-0.196845703	0.03671875	-0.126337891	0.813107891	0.013764515	0.790974486	0.13118005	0	1	0	0
339829_at	CCDC39	coiled-coil domain containing 39	4.328999023	4.421484375	4.358007813	4.358984375	-0.000976562	-0.092485352	0.0625	-0.029008789	0.993331955	0.029322458	0.169387367	0.643133145	0	1	0	0
51134_at	CCDC41	coiled-coil domain containing 41	6.422382813	5.337304688	6.56953125	5.516601563	1.052929688	1.085078125	-0.179296875	-0.147148437	0.001831721	0.001451264	0.728809716	0.793136781	1	1	0	0
57003_at	CCDC47	coiled-coil domain containing 47	9.331464844	8.548828125	9.39140625	8.6078125	0.78359375	0.782636719	-0.058984375	-0.059941406	3.25E-05	3.28E-05	0.830057441	0.82686563	1	1	0	0
152137_at	CCDC50	coiled-coil domain containing 50	8.124814453	8.425585937	8.275	8.44453125	-0.16953125	-0.300771484	-0.018945312	-0.150185547	0.258036245	0.023954098	0.951263322	0.338691852	0	1	0	0
131076_at	CCDC58	coiled-coil domain containing 58	7.251982422	6.442578125	7.291015625	6.502148438	0.788867188	0.809404297	-0.059570313	-0.039033203	0.020787531	0.01782111	0.937909437	0.961904223	1	1	0	0
85478_at	CCDC65	coiled-coil domain containing 65	5.716630859	6.005859375	5.627539063	5.577148438	0.050390625	-0.289228516	0.428710938	0.089091797	0.911457974	0.228415165	0.049573203	0.820749661	0	0	1	0
285331_at	CCDC66	coiled-coil domain containing 66	7.131005859	7.563476562	7.153710937	7.427148437	-0.2734375	-0.432470703	0.136328125	-0.022705078	0.131376762	0.012529017	0.566232739	0.9555125	0	1	0	0
26112_at	CCDC69	coiled-coil domain containing 69	10.22212891	10.56640625	10.33789063	10.70078125	-0.362890625	-0.344277344	-0.134375	-0.115761719	0.001726119	0.002591113	0.286398686	0.386638729	1	1	0	0
221016_at	CCDC7	coiled-coil domain containing 7	8.592070313	8.931640625	8.61796875	8.992578125	-0.374609375	-0.339570312	-0.0609375	-0.025898438	0.01048009	0.019643193	0.816294086	0.936211485	1	1	0	0
83987_at	CCDC8	coiled-coil domain containing 8	5.490146484	5.321484375	5.479296875	5.558398438	-0.079101563	0.168662109	-0.236914063	0.010849609	0.627855631	0.158837739	0.035125145	0.968616085	0	0	1	0
11007_at	CCDC85B	coiled-coil domain containing 85B	5.945263672	5.492578125	6.027148438	5.683984375	0.343164063	0.452685547	-0.19140625	-0.081884766	0.039729254	0.00717763	0.325971369	0.771205989	1	1	0	0
79080_at	CCDC86	coiled-coil domain containing 86	7.8378125	7.317382813	7.803515625	7.427539063	0.375976563	0.520429688	-0.11015625	0.034296875	0.120460711	0.024885233	0.782239407	0.948995368	0	1	0	0
283234_at	CCDC88B	coiled-coil domain containing 88B	8.226162109	7.586132813	8.116601563	7.808984375	0.307617188	0.640029297	-0.222851563	0.109560547	0.17693978	0.003333962	0.385635936	0.754486218	0	1	0	0
440193_at	CCDC88C	coiled-coil domain containing 88C	10.43552734	10.91132813	10.33085938	10.80859375	-0.477734375	-0.475800781	0.102734375	0.104667969	8.09E-07	8.39E-07	0.098938884	0.09145657	1	1	0	0
220388_at	CCDC89	coiled-coil domain containing 89	4.922363281	5.4203125	4.870898438	5.363671875	-0.492773437	-0.497949219	0.056640625	0.051464844	0.00802008	0.007445464	0.875529971	0.890604744	1	1	0	0
26093_at	CCDC9	coiled-coil domain containing 9	7.213056641	6.61640625	7.255273438	6.92578125	0.329492188	0.596650391	-0.309375	-0.042216797	0.042555497	0.000691773	0.058440267	0.898428745	1	1	0	0
63933_at	CCDC90A	coiled-coil domain containing 90A	7.925097656	7.158398437	7.867773437	7.045898437	0.821875	0.766699219	0.1125	0.057324219	3.79E-07	7.12E-07	0.308710674	0.699329863	1	1	0	0
90324_at	CCDC97	coiled-coil domain containing 97	10.38544922	9.855078125	10.46523438	10.034375	0.430859375	0.530371094	-0.179296875	-0.079785156	0.006525954	0.001368565	0.327656317	0.759126775	1	1	0	0
6368_at	CCL23	chemokine (C-C motif) ligand 23	4.735009766	4.855078125	4.809570313	4.692773438	0.116796875	-0.120068359	0.162304688	-0.074560547	0.113484945	0.1015803	0.022291661	0.38710496	0	0	1	0
6348_at	CCL3	chemokine (C-C motif) ligand 3	8.609414062	7.426953125	8.087890625	7.102539062	0.985351562	1.182460938	0.324414063	0.521523438	0.002429839	0.000562361	0.395109677	0.107357076	1	1	0	0
6351_at	CCL4	chemokine (C-C motif) ligand 4	8.975273438	8.55234375	8.803125	8.118359375	0.684765625	0.422929688	0.433984375	0.172148437	0.003967231	0.072959458	0.064703242	0.600437775	1	0	0	0
6352_at	CCL5	chemokine (C-C motif) ligand 5	13.42589844	13.709375	13.4703125	13.71796875	-0.24765625	-0.283476562	-0.00859375	-0.044414062	0.000779941	0.000247057	0.95779618	0.665012442	1	1	0	0
83605_at	CCM2	cerebral cavernous malformation 2	10.25703125	10.89804688	10.35078125	11.00390625	-0.653125	-0.641015625	-0.105859375	-0.09375	7.03E-06	8.35E-06	0.416903048	0.494813167	1	1	0	0
894_at	CCND2	cyclin D2	11.86558594	9.28359375	11.90273438	9.3640625	2.538671875	2.581992188	-0.08046875	-0.037148437	7.07E-09	6.32E-09	0.803296194	0.924528687	1	1	0	0
896_at	CCND3	cyclin D3	12.67011719	11.9171875	12.6125	11.8421875	0.7703125	0.752929688	0.075	0.057617188	3.06E-07	3.76E-07	0.515892881	0.658653959	1	1	0	0
23582_at	CCNDBP1	cyclin D-type binding-protein 1	9.647753906	10.27617188	9.562890625	10.23789063	-0.675	-0.628417969	0.03828125	0.084863281	2.70E-07	5.00E-07	0.760864953	0.339492487	1	1	0	0
9134_at	CCNE2	cyclin E2	4.663754883	4.857617188	4.757617188	5.098632813	-0.341015625	-0.193862305	-0.241015625	-0.093862305	0.015469889	0.207883082	0.095720819	0.653695317	1	0	0	0
900_at	CCNG1	cyclin G1	10.33144531	10.68398438	10.29765625	10.63203125	-0.334375	-0.352539062	0.051953125	0.033789063	2.11E-05	1.31E-05	0.521093601	0.729819913	1	1	0	0
901_at	CCNG2	cyclin G2	7.939667969	10.4171875	7.584179688	10.3078125	-2.723632813	-2.477519531	0.109375	0.355488281	8.69E-07	1.97E-06	0.871870721	0.403799803	1	1	0	0
902_at	CCNH	cyclin H	9.260800781	9.63984375	9.288671875	9.641015625	-0.35234375	-0.379042969	-0.001171875	-0.027871094	0.025209764	0.016188844	0.998079563	0.936714197	1	1	0	0
10983_at	CCNI	cyclin I	12.27037109	12.56523438	12.23984375	12.52617188	-0.286328125	-0.294863281	0.0390625	0.030527344	4.96E-05	3.78E-05	0.644166256	0.744311318	1	1	0	0
645121_at	CCNI2	cyclin I family, member 2	5.261484375	5.460351563	5.3609375	5.443164063	-0.082226562	-0.198867187	0.0171875	-0.099453125	0.507143866	0.03511042	0.933844615	0.384049154	0	1	0	0
79616_at	CCNJL	cyclin J-like	8.999375	9.478125	9.135351562	9.58828125	-0.452929688	-0.47875	-0.11015625	-0.135976563	1.66E-05	1.01E-05	0.211682285	0.10119315	1	1	0	0
81669_at	CCNL2	cyclin L2	10.17791016	10.39140625	10.12304687	10.41757812	-0.29453125	-0.213496094	-0.026171875	0.054863281	0.02323069	0.113156645	0.925263261	0.813680416	1	0	0	0
219771_at	CCNY	cyclin Y	10.63154297	10.58945313	10.77070313	10.58359375	0.187109375	0.042089844	0.005859375	-0.139160156	0.029492198	0.772581336	0.978710363	0.120970615	1	0	0	0
151195_at	CCNYL1	cyclin Y-like 1	7.529238281	6.917382813	7.588085938	6.54921875	1.038867188	0.611855469	0.368164063	-0.058847656	0.003169364	0.079018207	0.369148092	0.938585366	1	0	0	0
9738_at	CCP110	centriolar coiled coil protein 110kDa	8.360244141	8.6890625	8.454296875	8.828125	-0.373828125	-0.328818359	-0.1390625	-0.094052734	0.005570196	0.013393681	0.387701878	0.624261081	1	1	0	0
1230_at	CCR1	chemokine (C-C motif) receptor 1	9.014677734	6.257421875	9.27734375	6.151171875	3.126171875	2.757255859	0.10625	-0.262666016	2.44E-08	6.73E-08	0.821313354	0.410891153	1	1	0	0
1234_at	CCR5	chemokine (C-C motif) receptor 5 (gene/p	5.565800781	4.909570312	5.453125	4.84140625	0.61171875	0.656230469	0.068164063	0.112675781	0.009018708	0.005504867	0.883327391	0.775723227	1	1	0	0
1235_at	CCR6	chemokine (C-C motif) receptor 6	5.449257813	4.890429688	5.442382813	4.77109375	0.671289063	0.558828125	0.119335938	0.006875	3.66E-05	0.000185136	0.474186159	0.98416856	1	1	0	0
25819_at	CCRN4L	CCR4 carbon catabolite repression 4-like	6.17203125	5.683007813	6.075	5.676367188	0.398632813	0.489023438	0.006640625	0.09703125	0.08298074	0.029725096	0.991828076	0.808637059	0	1	0	0
9973_at	CCS	copper chaperone for superoxide dismutas	7.840908203	8.19375	7.869335937	8.22421875	-0.354882813	-0.352841797	-0.03046875	-0.028427734	0.001147373	0.001202515	0.881244572	0.89114449	1	1	0	0
126731_at	CCSAP	centriole, cilia and spindle-associated	8.263242188	8.925	8.048632813	8.900390625	-0.851757812	-0.661757813	0.024609375	0.214609375	9.95E-07	9.40E-06	0.915356164	0.053326339	1	1	0	0
54462_at	CCSER2	coiled-coil serine-rich protein 2	11.58662109	11.98789063	11.60390625	11.96054688	-0.356640625	-0.401269531	0.02734375	-0.017285156	0.00031141	0.000112436	0.874123418	0.927678688	1	1	0	0
10576_at	CCT2	chaperonin containing TCP1, subunit 2 (b	9.408144531	8.516796875	9.493359375	8.467578125	1.02578125	0.891347656	0.04921875	-0.085214844	1.54E-05	5.53E-05	0.893198054	0.783883189	1	1	0	0
7203_at	CCT3	chaperonin containing TCP1, subunit 3 (g	9.783242188	9.068359375	9.744140625	9.009375	0.734765625	0.714882812	0.058984375	0.039101562	2.37E-06	3.00E-06	0.725053514	0.842235984	1	1	0	0
10575_at	CCT4	chaperonin containing TCP1, subunit 4 (d	9.599160156	8.765234375	9.54296875	8.596875	0.94609375	0.833925781	0.168359375	0.056191406	9.95E-05	0.000297766	0.543407721	0.892463396	1	1	0	0
22948_at	CCT5	chaperonin containing TCP1, subunit 5 (e	8.780087891	7.634570313	8.8125	7.529492188	1.283007813	1.145517578	0.105078125	-0.032412109	2.58E-05	7.11E-05	0.803168865	0.953917381	1	1	0	0
908_at	CCT6A	chaperonin containing TCP1, subunit 6A (	9.653554688	8.421875	9.7296875	8.281445313	1.448242188	1.231679688	0.140429687	-0.076132813	1.36E-06	5.73E-06	0.614265788	0.831413696	1	1	0	0
10574_at	CCT7	chaperonin containing TCP1, subunit 7 (e	10.06142578	9.436328125	10.02421875	9.320703125	0.703515625	0.625097656	0.115625	0.037207031	9.61E-06	2.81E-05	0.430605438	0.870915218	1	1	0	0
10694_at	CCT8	chaperonin containing TCP1, subunit 8 (t	9.649257813	9.011328125	9.503515625	8.944921875	0.55859375	0.637929688	0.06640625	0.145742188	0.007448361	0.002826186	0.868457209	0.626322723	1	1	0	0
977_at	CD151	CD151 molecule (Raph blood group)	9.033710938	8.11484375	8.792578125	8.151367188	0.641210937	0.918867188	-0.036523438	0.241132813	0.002874141	0.000146756	0.937302086	0.320106772	1	1	0	0
11126_at	CD160	CD160 molecule	9.424316406	9.75546875	8.628320313	9.513867188	-0.885546875	-0.331152344	0.241601563	0.795996094	0.000909484	0.227991389	0.437853223	0.002121186	1	0	0	1
8763_at	CD164	CD164 molecule, sialomucin	12.979375	12.75195313	13.06796875	12.75351563	0.314453125	0.227421875	-0.0015625	-0.08859375	7.16E-05	0.001153608	0.993083764	0.220462368	1	1	0	0
914_at	CD2	CD2 molecule	10.55863281	10.896875	10.54609375	10.87929688	-0.333203125	-0.338242187	0.017578125	0.012539063	0.011637445	0.010546249	0.954578605	0.969049346	1	1	0	0
4345_at	CD200	CD200 molecule	4.792802734	4.90546875	4.82890625	4.7296875	0.09921875	-0.112666016	0.17578125	-0.036103516	0.257473674	0.179209219	0.024033642	0.789159986	0	0	1	0
10666_at	CD226	CD226 molecule	11.37828125	10.98125	11.21484375	10.971875	0.24296875	0.39703125	0.009375	0.1634375	0.018098299	0.000465682	0.970544611	0.129317239	1	1	0	0
919_at	CD247	CD247 molecule	12.20722656	12.44414063	12.24023438	12.44609375	-0.205859375	-0.236914062	-0.001953125	-0.033007812	0.000725265	0.000218479	0.990004883	0.707716646	1	1	0	0
939_at	CD27	CD27 molecule	6.389902344	7.2359375	6.323046875	7.051367187	-0.728320312	-0.846035156	0.184570313	0.066855469	0.005094904	0.001640773	0.614060811	0.897889826	1	1	0	0
23607_at	CD2AP	CD2-associated protein	9.630566406	9.396875	9.698828125	9.3421875	0.356640625	0.233691406	0.0546875	-0.068261719	0.000576347	0.013722781	0.714579235	0.615248745	1	1	0	0
951_at	CD37	CD37 molecule	11.37337891	11.60390625	11.34140625	11.55351563	-0.212109375	-0.230527344	0.050390625	0.031972656	0.003307571	0.001745194	0.617257102	0.793406349	1	1	0	0
952_at	CD38	CD38 molecule	7.869902344	8.350195312	7.989453125	8.190429687	-0.200976562	-0.480292969	0.159765625	-0.119550781	0.280060765	0.004075261	0.434075081	0.607512811	0	1	0	0
916_at	CD3E	CD3e molecule, epsilon (CD3-TCR complex)	9.70671875	10.11015625	9.634765625	9.86796875	-0.233203125	-0.4034375	0.2421875	0.071953125	0.01716448	0.000265341	0.013480823	0.604953983	1	1	1	0
10849_at	CD3EAP	CD3e molecule, epsilon associated protei	5.249462891	5.029882813	5.270117188	5.073242188	0.196875	0.219580078	-0.043359375	-0.020654297	0.048704512	0.02692528	0.805089679	0.92177385	1	1	0	0
917_at	CD3G	CD3g molecule, gamma (CD3-TCR complex)	7.118671875	7.483203125	7.18984375	7.697265625	-0.507421875	-0.36453125	-0.2140625	-0.071171875	0.017440412	0.097013002	0.417736016	0.862277585	1	0	0	0
960_at	CD44	CD44 molecule (Indian blood group)	11.61958984	12.11367188	11.61835938	12.0796875	-0.461328125	-0.494082031	0.033984375	0.001230469	1.56E-05	8.37E-06	0.816570748	0.995393039	1	1	0	0
961_at	CD47	CD47 molecule	11.76300781	12.13164063	11.73125	12.10507813	-0.373828125	-0.368632813	0.0265625	0.031757813	0.000293863	0.000331298	0.88553814	0.855804169	1	1	0	0
962_at	CD48	CD48 molecule	11.43654297	10.89140625	11.47421875	10.828125	0.64609375	0.545136719	0.06328125	-0.037675781	0.000120929	0.000522842	0.801881093	0.897391537	1	1	0	0
1043_at	CD52	CD52 molecule	10.78013672	11.22265625	10.66054688	11.04101563	-0.38046875	-0.442519531	0.181640625	0.119589844	0.066796602	0.030547098	0.496409587	0.710045661	0	1	0	0
963_at	CD53	CD53 molecule	12.9753125	12.54140625	12.946875	12.5171875	0.4296875	0.43390625	0.02421875	0.0284375	3.54E-06	3.26E-06	0.840051484	0.801983982	1	1	0	0
965_at	CD58	CD58 molecule	8.512890625	8.325390625	8.526953125	8.188476563	0.338476563	0.1875	0.136914062	-0.0140625	0.031972201	0.303354858	0.510593981	0.971250667	1	0	0	0
966_at	CD59	CD59 molecule, complement regulatory pro	6.270263672	6.613085938	6.290234375	6.56875	-0.278515625	-0.342822266	0.044335938	-0.019970703	0.109455076	0.041871789	0.897104605	0.96042669	0	1	0	0
923_at	CD6	CD6 molecule	8.812119141	9.583984375	8.888671875	9.764453125	-0.87578125	-0.771865234	-0.18046875	-0.076552734	0.000341657	0.000989319	0.540635971	0.854232261	1	1	0	0
967_at	CD63	CD63 molecule	9.487714844	9.05859375	9.489453125	9.1265625	0.362890625	0.429121094	-0.06796875	-0.001738281	0.002257601	0.000585262	0.702463543	0.995374095	1	1	0	0
969_at	CD69	CD69 molecule	11.39367188	9.572265625	11.07382813	9.39140625	1.682421875	1.82140625	0.180859375	0.31984375	8.96E-07	4.37E-07	0.530259948	0.164641733	1	1	0	0
924_at	CD7	CD7 molecule	10.62089844	10.93984375	10.61875	11.02304687	-0.404296875	-0.318945313	-0.083203125	0.002148437	0.002285063	0.012524135	0.663690046	0.994852091	1	1	0	0
971_at	CD72	CD72 molecule	6.655390625	7.111328125	6.869140625	7.198242188	-0.329101563	-0.4559375	-0.086914063	-0.21375	0.187317125	0.049645111	0.840084648	0.469161815	0	1	0	0
974_at	CD79B	CD79b molecule, immunoglobulin-associate	8.048681641	7.6015625	7.950585938	7.43359375	0.516992188	0.447119141	0.16796875	0.098095703	0.000405166	0.001355311	0.25625859	0.598548727	1	1	0	0
975_at	CD81	CD81 molecule	12.10253906	12.33164063	12.09179688	12.37890625	-0.287109375	-0.229101563	-0.047265625	0.010742188	0.001510427	0.008096387	0.732020903	0.958017563	1	1	0	0
8832_at	CD84	CD84 molecule	6.311982422	7.182226563	6.8359375	7.638476563	-0.802539063	-0.870244141	-0.45625	-0.523955078	0.008648037	0.004882996	0.157510443	0.092411031	1	1	0	0
22918_at	CD93	CD93 molecule	7.804736328	7.165039063	7.880859375	7.219335938	0.661523438	0.639697266	-0.054296875	-0.076123047	0.0345578	0.041509224	0.938177039	0.905990574	1	1	0	0
10225_at	CD96	CD96 molecule	12.19615234	12.06210938	12.27304688	12.09882813	0.17421875	0.134042969	-0.03671875	-0.076894531	0.028318319	0.102474459	0.789973273	0.441576343	1	0	0	0
976_at	CD97	CD97 molecule	12.33228516	11.65664063	12.2921875	11.62890625	0.66328125	0.675644531	0.027734375	0.040097656	3.78E-07	3.21E-07	0.848410445	0.751598236	1	1	0	0
4267_at	CD99	CD99 molecule	11.59863281	11.371875	11.6578125	11.3921875	0.265625	0.226757813	-0.0203125	-0.059179688	0.001712384	0.005632461	0.902070288	0.605999907	1	1	0	0
83692_at	CD99L2	CD99 molecule-like 2	7.621962891	7.87421875	7.6125	8.079296875	-0.466796875	-0.252255859	-0.205078125	0.009462891	0.026850203	0.299003478	0.43848064	0.986960117	1	0	0	0
401577_at	CD99P1	CD99 molecule pseudogene 1	5.511171875	5.536914062	5.792773437	5.622460937	0.1703125	-0.025742187	-0.085546875	-0.281601562	0.104105344	0.901217467	0.527398322	0.006165577	0	0	0	1
81602_at	CDADC1	cytidine and dCMP deaminase domain conta	6.104580078	6.24296875	6.070507813	6.390039063	-0.31953125	-0.138388672	-0.147070312	0.034072266	0.019043374	0.409660088	0.368283632	0.902988325	1	0	0	0
146059_at	CDAN1	codanin 1	7.226367188	7.570703125	7.053125	7.551367188	-0.498242188	-0.344335937	0.019335937	0.173242188	0.00443723	0.045489648	0.962209624	0.412449693	1	1	0	0
8872_at	CDC123	cell division cycle 123	9.767265625	9.65	9.844921875	9.648046875	0.196875	0.117265625	0.001953125	-0.07765625	0.039475994	0.280898302	0.993817193	0.548997024	1	0	0	0
8556_at	CDC14A	cell division cycle 14A	8.73734375	9.56953125	8.6484375	9.426171875	-0.777734375	-0.8321875	0.143359375	0.08890625	0.000123697	6.79E-05	0.536857856	0.756077105	1	1	0	0
8555_at	CDC14B	cell division cycle 14B	5.240996094	5.944921875	5.146679688	5.630078125	-0.483398438	-0.703925781	0.31484375	0.094316406	0.114205788	0.016933642	0.37496317	0.869224345	0	1	0	0
994_at	CDC25B	cell division cycle 25B	9.858574219	10.95585938	9.8515625	10.8875	-1.0359375	-1.097285156	0.068359375	0.007011719	0.000153034	9.29E-05	0.88534183	0.991745965	1	1	0	0
997_at	CDC34	cell division cycle 34	8.863847656	9.151171875	8.8984375	9.187890625	-0.289453125	-0.287324219	-0.03671875	-0.034589844	0.040663426	0.042316812	0.89852522	0.905055579	1	1	0	0
11140_at	CDC37	cell division cycle 37	9.477109375	9.251171875	9.505078125	9.169921875	0.33515625	0.2259375	0.08125	-0.02796875	0.000156835	0.003956017	0.379216178	0.845762293	1	1	0	0
51362_at	CDC40	cell division cycle 40	9.292109375	9.568359375	9.2765625	9.580078125	-0.303515625	-0.27625	-0.01171875	0.015546875	0.002438123	0.00493791	0.959587215	0.94307538	1	1	0	0
56882_at	CDC42SE1	CDC42 small effector 1	11.95568359	12.16953125	11.92070313	12.1484375	-0.227734375	-0.213847656	0.02109375	0.034980469	0.008087757	0.012331471	0.903986695	0.820739811	1	1	0	0
56990_at	CDC42SE2	CDC42 small effector 2	12.29380859	12.41835938	12.32890625	12.44335938	-0.114453125	-0.124550781	-0.025	-0.035097656	0.074760578	0.049802887	0.829478305	0.728858954	0	1	0	0
988_at	CDC5L	cell division cycle 5-like	10.02058594	9.880078125	9.947265625	9.837109375	0.11015625	0.140507812	0.04296875	0.073320312	0.138235844	0.047645731	0.6939895	0.393562276	0	1	0	0
990_at	CDC6	cell division cycle 6	4.705234375	4.442578125	4.888085938	4.469335938	0.41875	0.26265625	-0.026757813	-0.182851563	0.002326281	0.048201242	0.924817906	0.205692436	1	1	0	0
83461_at	CDCA3	cell division cycle associated 3	5.286660156	5.70234375	5.451953125	5.491992188	-0.040039063	-0.415683594	0.210351563	-0.165292969	0.923772845	0.033965944	0.371933854	0.527493434	0	1	0	0
1000_at	CDH2	cadherin 2, type 1, N-cadherin (neuronal	5.175341797	4.692578125	5.27890625	4.6734375	0.60546875	0.482763672	0.019140625	-0.103564453	0.030333995	0.092838037	0.978589488	0.843355839	1	0	0	0
64403_at	CDH24	cadherin 24, type 2	6.266591797	6.783007813	6.316992188	6.779492188	-0.4625	-0.516416016	0.003515625	-0.050400391	0.00295718	0.001259544	0.99327146	0.861932182	1	1	0	0
222256_at	CDHR3	cadherin-related family member 3	4.858828125	5.245117188	4.86640625	5.03515625	-0.16875	-0.386289063	0.209960938	-0.007578125	0.12362831	0.000693692	0.046324833	0.977310015	0	1	1	0
10423_at	CDIPT	CDP-diacylglycerol--inositol 3-phosphati	10.02105469	10.59296875	10.05664063	10.69765625	-0.641015625	-0.571914063	-0.1046875	-0.035585938	2.08E-05	5.87E-05	0.488802496	0.87682905	1	1	0	0
8621_at	CDK13	cyclin-dependent kinase 13	10.480625	10.7828125	10.44765625	10.76015625	-0.3125	-0.3021875	0.02265625	0.03296875	8.82E-05	0.000118625	0.85911702	0.76978529	1	1	0	0
23097_at	CDK19	cyclin-dependent kinase 19	9.186289062	9.9171875	9.11953125	9.990625	-0.87109375	-0.730898437	-0.0734375	0.066757813	2.64E-07	1.22E-06	0.589296862	0.639058805	1	1	0	0
1017_at	CDK2	cyclin-dependent kinase 2	9.311445313	9.07890625	9.355078125	8.971484375	0.38359375	0.232539062	0.107421875	-0.043632813	0.000694994	0.025484463	0.398654498	0.816067411	1	1	0	0
8099_at	CDK2AP1	cyclin-dependent kinase 2 associated pro	9.230976563	9.008984375	9.146875	8.88203125	0.26484375	0.221992188	0.126953125	0.084101563	0.017167828	0.046816106	0.329969547	0.590073444	1	1	0	0
10263_at	CDK2AP2	cyclin-dependent kinase 2 associated pro	10.30392578	9.60625	10.53125	9.901171875	0.630078125	0.697675781	-0.294921875	-0.227324219	0.002495377	0.001124016	0.170364687	0.335523759	1	1	0	0
1019_at	CDK4	cyclin-dependent kinase 4	10.26181641	9.505859375	10.2265625	9.49375	0.7328125	0.755957031	0.012109375	0.035253906	0.000201532	0.00015297	0.977783312	0.923520279	1	1	0	0
1020_at	CDK5	cyclin-dependent kinase 5	7.064179688	7.889648438	7.2875	8.036523438	-0.749023438	-0.82546875	-0.146875	-0.223320313	0.000347109	0.000149692	0.57041407	0.301148661	1	1	0	0
55755_at	CDK5RAP2	CDK5 regulatory subunit associated prote	8.155517578	8.40625	8.160742187	8.45546875	-0.294726562	-0.250732422	-0.04921875	-0.005224609	0.000250075	0.000981422	0.635717828	0.976725082	1	1	0	0
80279_at	CDK5RAP3	CDK5 regulatory subunit associated prote	8.140527344	8.295703125	8.04140625	8.412109375	-0.370703125	-0.155175781	-0.11640625	0.099121094	0.012296004	0.385935294	0.566780774	0.65059189	1	0	0	0
1021_at	CDK6	cyclin-dependent kinase 6	11.28845703	8.532421875	11.29296875	8.5484375	2.74453125	2.756035156	-0.016015625	-0.004511719	3.38E-09	3.38E-09	0.971201927	0.992865072	1	1	0	0
8814_at	CDKL1	cyclin-dependent kinase-like 1 (CDC2-rel	6.990761719	6.43125	7.104296875	6.131445313	0.972851563	0.559511719	0.299804688	-0.113535156	0.006040888	0.125871923	0.517094294	0.86675628	1	0	0	0
1026_at	CDKN1A	cyclin-dependent kinase inhibitor 1A (p2	5.311347656	5.01796875	5.218554688	5.0453125	0.173242188	0.293378906	-0.02734375	0.092792969	0.21164903	0.020266787	0.917666598	0.60633276	0	1	0	0
1027_at	CDKN1B	cyclin-dependent kinase inhibitor 1B (p2	10.95839844	11.65195313	11.00234375	11.74296875	-0.740625	-0.693554688	-0.091015625	-0.043945313	1.02E-06	1.80E-06	0.454511371	0.792901968	1	1	0	0
1028_at	CDKN1C	cyclin-dependent kinase inhibitor 1C (p5	5.775244141	6.1640625	5.858984375	5.941210938	-0.082226562	-0.388818359	0.222851563	-0.083740234	0.721669418	0.007888622	0.146019161	0.714579235	0	1	0	0
55602_at	CDKN2AIP	CDKN2A interacting protein	8.241933594	8.427734375	8.166796875	8.391796875	-0.225	-0.185800781	0.0359375	0.075136719	0.001985378	0.008141995	0.754951269	0.367862326	1	1	0	0
1031_at	CDKN2C	cyclin-dependent kinase inhibitor 2C (p1	5.302294922	5.926953125	5.350195313	6.144140625	-0.793945313	-0.624658203	-0.2171875	-0.047900391	5.00E-05	0.000404559	0.213636293	0.879587819	1	1	0	0
1032_at	CDKN2D	cyclin-dependent kinase inhibitor 2D (p1	7.346152344	7.796679688	7.422460938	7.945117188	-0.52265625	-0.450527344	-0.1484375	-0.076308594	0.001470243	0.004559157	0.449523444	0.771857746	1	1	0	0
441549_at	CDNF	cerebral dopamine neurotrophic factor	5.555566406	6.555273438	5.859179688	7.355078125	-1.495898438	-0.999707031	-0.799804688	-0.303613281	0.00078898	0.015458451	0.054291024	0.604414583	1	1	0	0
1039_at	CDR2	cerebellar degeneration-related protein	7.198554688	6.228515625	7.374414063	6.175585938	1.198828125	0.970039063	0.052929687	-0.175859375	1.23E-06	8.16E-06	0.862677775	0.351768363	1	1	0	0
55573_at	CDV3	CDV3 homolog (mouse)	11.32701172	11.0140625	11.3734375	11.05429688	0.319140625	0.312949219	-0.040234375	-0.046425781	2.01E-05	2.41E-05	0.634388081	0.556881965	1	1	0	0
1051_at	CEBPB	CCAAT/enhancer binding protein (C/EBP),	8.494550781	7.847460938	8.539453125	7.646289063	0.893164062	0.647089844	0.201171875	-0.044902344	0.000769521	0.008878106	0.544685079	0.933492205	1	1	0	0
1052_at	CEBPD	CCAAT/enhancer binding protein (C/EBP),	11.06246094	11.82226563	10.85859375	11.78984375	-0.93125	-0.759804688	0.032421875	0.203867187	3.79E-07	2.30E-06	0.880112642	0.062471236	1	1	0	0
1054_at	CEBPG	CCAAT/enhancer binding protein (C/EBP),	8.534785156	7.575585938	8.46875	7.4265625	1.0421875	0.959199219	0.149023437	0.066035156	4.00E-06	8.54E-06	0.457425576	0.816992203	1	1	0	0
51816_at	CECR1	cat eye syndrome chromosome region, cand	8.837548828	9.71015625	8.93671875	9.766015625	-0.829296875	-0.872607422	-0.055859375	-0.099169922	2.94E-06	1.89E-06	0.79127748	0.547360702	1	1	0	0
27440_at	CECR5	cat eye syndrome chromosome region, cand	7.147246094	6.116796875	6.900390625	5.986914062	0.913476563	1.030449219	0.129882813	0.246855469	0.000684259	0.000245518	0.749359861	0.421427015	1	1	0	0
1952_at	CELSR2	cadherin, EGF LAG seven-pass G-type rece	6.690234375	7.31171875	6.664257813	7.350976563	-0.68671875	-0.621484375	-0.039257812	0.025976563	7.25E-05	0.000174339	0.892826197	0.934706526	1	1	0	0
1060_at	CENPC1	centromere protein C 1	9.234472656	9.676171875	9.14296875	9.72109375	-0.578125	-0.441699219	-0.044921875	0.091503906	0.000366945	0.003225741	0.87509362	0.679987781	1	1	0	0
2491_at	CENPI	centromere protein I	5.215107422	5.569921875	5.2484375	5.628125	-0.3796875	-0.354814453	-0.058203125	-0.033330078	0.048826884	0.06795413	0.877721153	0.93793354	1	0	0	0
64105_at	CENPK	centromere protein K	6.379619141	6.797460938	6.33125	6.535546875	-0.204296875	-0.417841797	0.261914063	0.048369141	0.442107025	0.049513593	0.275525028	0.912925098	0	1	0	0
79172_at	CENPO	centromere protein O	7.102734375	7.843164063	7.36015625	8.066210938	-0.706054688	-0.740429688	-0.223046875	-0.257421875	0.000189939	0.00012569	0.218205445	0.137470058	1	1	0	0
80152_at	CENPT	centromere protein T	7.509003906	7.894726562	7.563671875	7.976171875	-0.4125	-0.385722656	-0.081445312	-0.054667969	0.007005011	0.011081792	0.73979082	0.848022577	1	1	0	0
9731_at	CEP104	centrosomal protein 104kDa	9.217089844	9.109765625	9.24921875	9.018359375	0.230859375	0.107324219	0.09140625	-0.032128906	0.013608683	0.326016385	0.433805514	0.8571145	1	0	0	0
153241_at	CEP120	centrosomal protein 120kDa	8.2440625	8.732421875	8.387890625	8.789453125	-0.4015625	-0.488359375	-0.05703125	-0.143828125	0.000357582	6.50E-05	0.72264525	0.186747429	1	1	0	0
145508_at	CEP128	centrosomal protein 128kDa	5.933876953	6.2640625	6.136914063	6.729882813	-0.59296875	-0.330185547	-0.465820313	-0.203037109	0.000190981	0.017053469	0.001449791	0.170989323	1	1	1	0
22995_at	CEP152	centrosomal protein 152kDa	5.048193359	5.452539063	5.119726563	5.432226563	-0.3125	-0.404345703	0.0203125	-0.071533203	0.012526953	0.00195334	0.942450828	0.717657539	1	1	0	0
22897_at	CEP164	centrosomal protein 164kDa	7.545283203	7.948046875	7.55859375	7.935742188	-0.377148438	-0.402763672	0.012304688	-0.013310547	0.006614477	0.004122512	0.971120396	0.968456829	1	1	0	0
283638_at	CEP170B	centrosomal protein 170B	5.412832031	5.09765625	5.4546875	5.177148438	0.277539063	0.315175781	-0.079492187	-0.041855469	0.013012395	0.00543642	0.621225981	0.840562359	1	1	0	0
55125_at	CEP192	centrosomal protein 192kDa	8.635253906	9.291015625	8.548828125	9.169921875	-0.62109375	-0.655761719	0.12109375	0.086425781	6.06E-05	3.69E-05	0.450593269	0.645160636	1	1	0	0
9857_at	CEP350	centrosomal protein 350kDa	10.29396484	10.42929688	10.16445313	10.33945313	-0.175	-0.135332031	0.08984375	0.129511719	0.042662645	0.134662175	0.390297572	0.157313491	1	0	0	0
95681_at	CEP41	centrosomal protein 41kDa	7.075517578	6.93359375	7.324414063	6.931835938	0.392578125	0.141923828	0.001757813	-0.248896484	0.020022549	0.529673674	0.997100643	0.168509295	1	0	0	0
80817_at	CEP44	centrosomal protein 44kDa	6.013691406	6.658203125	6.120898438	6.484179688	-0.36328125	-0.644511719	0.174023438	-0.107207031	0.012405071	0.000137299	0.295911478	0.601726828	1	1	0	0
55165_at	CEP55	centrosomal protein 55kDa	4.847207031	4.770117188	4.865625	4.728320313	0.137304687	0.077089844	0.041796875	-0.018417969	0.017632212	0.22844475	0.614139786	0.870112604	1	0	0	0
9702_at	CEP57	centrosomal protein 57kDa	9.293828125	9.6796875	9.388671875	9.71796875	-0.329296875	-0.385859375	-0.03828125	-0.09484375	0.000221557	5.56E-05	0.772452361	0.28957525	1	1	0	0
285753_at	CEP57L1	centrosomal protein 57kDa-like 1	4.78578125	4.83359375	4.704296875	5.047265625	-0.34296875	-0.0478125	-0.213671875	0.081484375	0.036419558	0.884094194	0.242207006	0.767529082	1	0	0	0
23177_at	CEP68	centrosomal protein 68kDa	6.788183594	7.453125	6.787695313	7.453320313	-0.665625	-0.664941406	-0.000195312	0.000488281	0.000415776	0.000419155	0.999847842	0.999258925	1	1	0	0
80321_at	CEP70	centrosomal protein 70kDa	5.748564453	6.074023438	5.910742188	6.1875	-0.276757813	-0.325458984	-0.113476563	-0.162177734	0.092071037	0.042702091	0.624066583	0.410891153	0	1	0	0
55722_at	CEP72	centrosomal protein 72kDa	6.854248047	7.209570313	6.708007813	7.150976563	-0.44296875	-0.355322266	0.05859375	0.146240234	0.005500807	0.023519515	0.84167208	0.46504779	1	1	0	0
79959_at	CEP76	centrosomal protein 76kDa	6.377285156	6.773046875	6.222070313	6.473242188	-0.251171875	-0.395761719	0.299804688	0.155214844	0.108880863	0.00935652	0.048755356	0.402423856	0	1	1	0
84131_at	CEP78	centrosomal protein 78kDa	9.601210938	11.0671875	9.686328125	11.06679688	-1.38046875	-1.465976563	0.000390625	-0.085117187	3.80E-06	2.25E-06	0.999541178	0.821924162	1	1	0	0
64793_at	CEP85	centrosomal protein 85kDa	7.068417969	6.710351563	7.081445313	6.778515625	0.302929688	0.358066406	-0.068164063	-0.013027344	0.005657785	0.00160744	0.677448472	0.959832057	1	1	0	0
90799_at	CEP95	centrosomal protein 95kDa	9.302304688	9.61328125	9.296484375	9.583203125	-0.28671875	-0.310976562	0.030078125	0.005820313	0.000129341	6.34E-05	0.78491092	0.970657411	1	1	0	0
79598_at	CEP97	centrosomal protein 97kDa	8.180908203	8.228515625	7.95234375	8.281835938	-0.329492188	-0.047607422	-0.053320313	0.228564453	0.023542518	0.86563905	0.845427324	0.135531922	1	0	0	0
10390_at	CEPT1	choline/ethanolamine phosphotransferase	10.18835938	10.33164063	10.08359375	10.34804688	-0.264453125	-0.14328125	-0.01640625	0.104765625	0.012632025	0.218135819	0.945918227	0.425775934	1	0	0	0
51148_at	CERCAM	cerebral endothelial cell adhesion molec	5.589755859	5.87421875	5.430859375	5.894140625	-0.46328125	-0.284462891	-0.019921875	0.158896484	0.017881054	0.175871931	0.966383747	0.54997158	1	0	0	0
64781_at	CERK	ceramide kinase	10.46	11.22617188	10.46328125	11.24804688	-0.784765625	-0.766171875	-0.021875	-0.00328125	2.11E-05	2.62E-05	0.94682036	0.993331955	1	1	0	0
253782_at	CERS6	ceramide synthase 6	9.711171875	9.053515625	9.75	9.059765625	0.690234375	0.65765625	-0.00625	-0.038828125	1.14E-07	1.68E-07	0.97106912	0.72692211	1	1	0	0
1069_at	CETN2	centrin, EF-hand protein, 2	6.924443359	6.982226562	7.29375	7.126757812	0.166992188	-0.057783203	-0.14453125	-0.369306641	0.425055867	0.857469887	0.516898424	0.028146025	0	0	0	1
3075_at	CFH	complement factor H	5.002451172	4.72109375	4.927734375	4.796289063	0.131445313	0.281357422	-0.075195313	0.074716797	0.080532589	0.000516295	0.406539124	0.410780253	0	1	0	0
1072_at	CFL1	cofilin 1 (non-muscle)	8.302578125	7.967773438	8.33984375	7.952539063	0.387304688	0.334804688	0.015234375	-0.037265625	0.04523006	0.089868268	0.974733273	0.929114771	1	0	0	0
8837_at	CFLAR	CASP8 and FADD-like apoptosis regulator	10.98173828	11.31953125	10.97460938	11.36875	-0.394140625	-0.337792969	-0.04921875	0.007128906	0.00021618	0.000801744	0.747341114	0.975535214	1	1	0	0
94115_at	CGB8	chorionic gonadotropin, beta polypeptide	7.021279297	7.729296875	7.037890625	7.970898438	-0.933007813	-0.708017578	-0.241601563	-0.016611328	0.001518177	0.011409441	0.511020576	0.982146783	1	1	0	0
10668_at	CGRRF1	cell growth regulator with ring finger d	7.804462891	7.850976563	7.734570313	7.584570313	0.15	-0.046513672	0.26640625	0.069892578	0.275809992	0.83581287	0.027763841	0.715080393	0	0	1	0
79094_at	CHAC1	ChaC, cation transport regulator homolog	9.248085937	5.711132813	9.611328125	5.575585938	4.035742187	3.536953125	0.135546875	-0.363242188	5.53E-10	1.51E-09	0.667213641	0.090272433	1	1	0	0
494143_at	CHAC2	ChaC, cation transport regulator homolog	6.014394531	5.553710938	6.014648438	5.390429688	0.62421875	0.460683594	0.16328125	-0.000253906	0.000637311	0.006692188	0.437735462	0.999710997	1	1	0	0
1101_at	CHAD	chondroadherin	5.826669922	6.305664062	5.99296875	6.292578125	-0.299609375	-0.478994141	0.013085938	-0.166298828	0.018637832	0.000583414	0.966229537	0.241559643	1	1	0	0
10036_at	CHAF1A	chromatin assembly factor 1, subunit A (	5.806855469	6.008984375	5.940234375	6.29765625	-0.357421875	-0.202128906	-0.288671875	-0.133378906	0.023050914	0.252035464	0.070897398	0.524528041	1	0	0	0
118487_at	CHCHD1	coiled-coil-helix-coiled-coil-helix doma	5.547675781	5.21953125	5.684960937	5.112695312	0.572265625	0.328144531	0.106835938	-0.137285156	0.016230021	0.207257558	0.797928812	0.714992566	1	0	0	0
51142_at	CHCHD2	coiled-coil-helix-coiled-coil-helix doma	6.453212891	6.036328125	6.674609375	5.98671875	0.687890625	0.416884766	0.049609375	-0.221396484	9.47E-05	0.00561736	0.861886084	0.161243319	1	1	0	0
1105_at	CHD1	chromodomain helicase DNA binding protei	9.745566406	10.01914063	9.71796875	9.9703125	-0.25234375	-0.273574219	0.048828125	0.027597656	0.002208854	0.001175495	0.688293572	0.85472296	1	1	0	0
1107_at	CHD3	chromodomain helicase DNA binding protei	10.32648438	10.71953125	10.07890625	10.58476563	-0.505859375	-0.393046875	0.134765625	0.247578125	7.26E-05	0.000645191	0.257070142	0.019239112	1	1	0	1
1108_at	CHD4	chromodomain helicase DNA binding protei	10.01863281	9.8234375	10.17851563	10.04335938	0.13515625	0.195195312	-0.219921875	-0.159882812	0.151571254	0.027879097	0.013485737	0.077406389	0	1	1	0
84181_at	CHD6	chromodomain helicase DNA binding protei	8.625839844	9.389453125	8.68125	9.338671875	-0.657421875	-0.763613281	0.05078125	-0.055410156	3.72E-05	9.61E-06	0.828228403	0.806479507	1	1	0	0
80205_at	CHD9	chromodomain helicase DNA binding protei	10.04289063	10.36796875	10.015625	10.26640625	-0.25078125	-0.325078125	0.1015625	0.027265625	0.012488129	0.001916027	0.410213026	0.893356163	1	1	0	0
1111_at	CHEK1	checkpoint kinase 1	5.376865234	4.82421875	5.344726563	4.912695313	0.43203125	0.552646484	-0.088476563	0.032138672	0.008275219	0.001318476	0.735394926	0.926667223	1	1	0	0
646096_at	CHEK2P2	checkpoint kinase 2 pseudogene 2	4.48737793	4.474609375	4.422851563	4.632226563	-0.209375	0.012768555	-0.157617188	0.064526367	0.016390054	0.949539749	0.075804801	0.601649344	1	0	0	0
10523_at	CHERP	calcium homeostasis endoplasmic reticulu	9.448847656	9.30859375	9.526953125	9.36171875	0.165234375	0.140253906	-0.053125	-0.078105469	0.030946861	0.071644044	0.635717828	0.4069211	1	0	0	0
53344_at	CHIC1	cysteine-rich hydrophobic domain 1	8.777324219	8.926171875	8.72265625	8.94609375	-0.2234375	-0.148847656	-0.019921875	0.054667969	0.014271568	0.116061655	0.916728393	0.699558406	1	0	0	0
26511_at	CHIC2	cysteine-rich hydrophobic domain 2	10.91439453	11.59140625	10.9140625	11.596875	-0.6828125	-0.677011719	-0.00546875	0.000332031	1.81E-06	1.95E-06	0.982570871	0.999022996	1	1	0	0
66005_at	CHID1	chitinase domain containing 1	9.006152344	8.63515625	8.964453125	8.63984375	0.324609375	0.370996094	-0.0046875	0.041699219	0.015606648	0.00633034	0.989967255	0.87381805	1	1	0	0
1119_at	CHKA	choline kinase alpha	7.031494141	6.034765625	7.018359375	5.985546875	1.0328125	0.996728516	0.04921875	0.013134766	9.52E-05	0.000130374	0.916152794	0.982224957	1	1	0	0
1122_at	CHML	choroideremia-like (Rab escort protein 2	6.550585938	6.154882813	6.316015625	6.122070313	0.193945313	0.395703125	0.0328125	0.234570313	0.342540721	0.022135564	0.930994601	0.217950632	0	1	0	0
5119_at	CHMP1A	charged multivesicular body protein 1A	8.960117188	8.60859375	8.85078125	8.736328125	0.114453125	0.351523437	-0.127734375	0.109335937	0.649126414	0.038931055	0.594205148	0.670455668	0	1	0	0
57132_at	CHMP1B	charged multivesicular body protein 1B	9.124648438	9.85859375	9.129296875	9.92109375	-0.791796875	-0.733945313	-0.0625	-0.004648438	3.43E-08	6.53E-08	0.481321335	0.978939982	1	1	0	0
27243_at	CHMP2A	charged multivesicular body protein 2A	10.6271875	10.1890625	10.77539063	10.2765625	0.498828125	0.438125	-0.0875	-0.148203125	0.000642338	0.001839869	0.664636937	0.352329297	1	1	0	0
25978_at	CHMP2B	charged multivesicular body protein 2B	7.005722656	6.814648438	7.353320313	6.762109375	0.591210938	0.191074219	0.052539063	-0.347597656	0.011883971	0.547500211	0.915036377	0.16499519	1	0	0	0
79643_at	CHMP6	charged multivesicular body protein 6	8.784589844	8.498828125	8.88984375	8.734765625	0.155078125	0.285761719	-0.2359375	-0.105253906	0.207355763	0.011367877	0.036025942	0.461970797	0	1	1	0
1124_at	CHN2	chimerin 2	8.868076172	8.147265625	8.853125	8.288671875	0.564453125	0.720810547	-0.14140625	0.014951172	0.008123231	0.001307654	0.652160796	0.97775063	1	1	0	0
11261_at	CHP1	calcineurin-like EF-hand protein 1	10.69533203	10.48085938	10.74414063	10.43515625	0.308984375	0.214472656	0.045703125	-0.048808594	0.016020963	0.105601974	0.850738637	0.837717388	1	0	0	0
79586_at	CHPF	chondroitin polymerizing factor	6.83078125	6.188085938	7.006835938	6.509765625	0.497070313	0.642695313	-0.321679688	-0.176054688	0.003753568	0.000485835	0.056447738	0.384869154	1	1	0	0
54480_at	CHPF2	chondroitin polymerizing factor 2	9.731484375	9.162109375	9.731640625	9.195703125	0.5359375	0.569375	-0.03359375	-0.00015625	0.000106097	6.24E-05	0.88683008	0.999763069	1	1	0	0
54108_at	CHRAC1	chromatin accessibility complex 1	8.20203125	7.934375	8.175195312	7.863867187	0.311328125	0.26765625	0.070507812	0.026835938	0.012992688	0.032266145	0.723747795	0.918598116	1	1	0	0
100506915_at	CHRM3-AS2	CHRM3 antisense RNA 2	7.238007813	4.788476563	7.704101563	4.703515625	3.000585938	2.44953125	0.084960938	-0.46609375	3.31E-07	1.95E-06	0.903858878	0.215776731	1	1	0	0
1137_at	CHRNA4	cholinergic receptor, nicotinic, alpha 4	4.44137207	4.33203125	4.396679688	4.420117188	-0.0234375	0.10934082	-0.088085937	0.044692383	0.812481771	0.048817542	0.127420311	0.551628035	0	1	0	0
1138_at	CHRNA5	cholinergic receptor, nicotinic, alpha 5	5.218779297	4.92265625	5.315234375	4.986914063	0.328320313	0.296123047	-0.064257813	-0.096455078	0.016381157	0.030163185	0.785007309	0.626283662	1	1	0	0
9486_at	CHST10	carbohydrate sulfotransferase 10	8.027714844	7.600585938	8.23828125	7.85859375	0.3796875	0.427128906	-0.258007813	-0.210566406	0.007354133	0.003120964	0.069847435	0.158263368	1	1	0	0
50515_at	CHST11	carbohydrate (chondroitin 4) sulfotransf	11.70591797	11.2671875	11.696875	11.14804688	0.548828125	0.438730469	0.119140625	0.009042969	3.10E-05	0.000222669	0.329921497	0.972148784	1	1	0	0
55501_at	CHST12	carbohydrate (chondroitin 4) sulfotransf	10.13642578	10.74804688	10.16679688	10.84765625	-0.680859375	-0.611621094	-0.099609375	-0.030371094	5.62E-06	1.48E-05	0.466395183	0.888279999	1	1	0	0
22856_at	CHSY1	chondroitin sulfate synthase 1	9.655019531	9.116015625	9.58125	9.10546875	0.47578125	0.539003906	0.010546875	0.073769531	0.000509602	0.000173789	0.972758369	0.704429025	1	1	0	0
63922_at	CHTF18	CTF18, chromosome transmission fidelity	6.490957031	6.812109375	6.69296875	6.827148438	-0.134179688	-0.321152344	-0.015039062	-0.202011719	0.376027181	0.01100631	0.960140679	0.124532781	0	1	0	0
1147_at	CHUK	conserved helix-loop-helix ubiquitous ki	8.348486328	8.041601562	8.351953125	7.899804687	0.452148437	0.306884766	0.141796875	-0.003466797	0.003445568	0.041879834	0.456905231	0.993331955	1	1	0	0
57019_at	CIAPIN1	cytokine induced apoptosis inhibitor 1	9.335429687	8.94296875	9.41484375	8.978125	0.43671875	0.392460937	-0.03515625	-0.079414063	0.000731978	0.001732784	0.88260366	0.654793539	1	1	0	0
10519_at	CIB1	calcium and integrin binding 1 (calmyrin	8.250146484	8.0875	8.386328125	8.047851563	0.338476563	0.162646484	0.039648438	-0.136181641	0.017763632	0.331796246	0.891124218	0.449731769	1	0	0	0
27141_at	CIDEB	cell death-inducing DFFA-like effector b	8.694355469	9.240625	8.704296875	9.26875	-0.564453125	-0.546269531	-0.028125	-0.009941406	0.000194297	0.000256952	0.919432873	0.975926875	1	1	0	0
4261_at	CIITA	class II, major histocompatibility compl	6.469746094	6.8625	6.523046875	7.007226563	-0.484179688	-0.392753906	-0.144726563	-0.053300781	0.003608054	0.015430142	0.491703289	0.864644789	1	1	0	0
9541_at	CIR1	corepressor interacting with RBPJ, 1	7.307275391	7.802929688	7.296679688	7.966601563	-0.669921875	-0.495654297	-0.163671875	0.010595703	0.002629014	0.020979559	0.587022744	0.985507311	1	1	0	0
1153_at	CIRBP	cold inducible RNA binding protein	10.54164063	10.81640625	10.63242188	11.0078125	-0.375390625	-0.274765625	-0.19140625	-0.09078125	0.014408458	0.07861917	0.270034162	0.704583404	1	0	0	0
84916_at	CIRH1A	cirrhosis, autosomal recessive 1A (cirhi	8.814619141	7.573046875	8.850390625	7.60390625	1.246484375	1.241572266	-0.030859375	-0.035771484	9.27E-05	9.58E-05	0.961548355	0.954578605	1	1	0	0
55847_at	CISD1	CDGSH iron sulfur domain 1	8.045341797	7.477929688	7.983203125	7.709570313	0.273632813	0.567412109	-0.231640625	0.062138672	0.434075081	0.043197716	0.538406081	0.915674691	0	1	0	0
493856_at	CISD2	CDGSH iron sulfur domain 2	9.202441406	8.63125	9.194140625	8.571484375	0.62265625	0.571191406	0.059765625	0.008300781	0.000817783	0.001641306	0.855583601	0.985936017	1	1	0	0
284106_at	CISD3	CDGSH iron sulfur domain 3	8.328984375	6.9921875	8.435546875	7.160546875	1.275	1.336796875	-0.168359375	-0.1065625	1.89E-05	1.23E-05	0.606381999	0.788566393	1	1	0	0
1154_at	CISH	cytokine inducible SH2-containing protei	12.45996094	7.4265625	12.51757813	7.490234375	5.02734375	5.033398438	-0.063671875	-0.057617188	6.74E-10	6.74E-10	0.909440313	0.919016433	1	1	0	0
11113_at	CIT	citron (rho-interacting, serine/threonin	4.743056641	4.783789063	4.75390625	4.987109375	-0.233203125	-0.040732422	-0.203320313	-0.010849609	0.043173599	0.852015887	0.08330102	0.969287436	1	0	0	0
10370_at	CITED2	Cbp/p300-interacting transactivator, wit	7.973105469	9.098046875	8.088867188	9.066015625	-0.977148438	-1.124941406	0.03203125	-0.115761719	7.91E-08	2.53E-08	0.858586331	0.279044892	1	1	0	0
163732_at	CITED4	Cbp/p300-interacting transactivator, wit	5.567001953	5.25234375	5.709375	5.1953125	0.5140625	0.314658203	0.05703125	-0.142373047	0.009446348	0.126496615	0.885349691	0.613610852	1	0	0	0
25792_at	CIZ1	CDKN1A interacting zinc finger protein 1	9.516855469	9.769140625	9.583203125	9.7859375	-0.202734375	-0.252285156	-0.016796875	-0.066347656	0.001910074	0.000314804	0.894563292	0.378372784	1	1	0	0
26586_at	CKAP2	cytoskeleton associated protein 2	5.878476563	8.141015625	5.93984375	8.075	-2.13515625	-2.262539063	0.066015625	-0.061367187	1.73E-06	1.05E-06	0.915103751	0.92176079	1	1	0	0
150468_at	CKAP2L	cytoskeleton associated protein 2-like	4.774116211	4.572265625	4.779101563	4.631054688	0.148046875	0.201850586	-0.058789062	-0.004985352	0.177881197	0.04952546	0.716101701	0.985689756	0	1	0	0
51192_at	CKLF	chemokine-like factor	7.694482422	7.012695313	7.15703125	6.862109375	0.294921875	0.681787109	0.150585938	0.537451172	0.352406543	0.01103093	0.723818173	0.045155765	0	1	0	1
23332_at	CLASP1	cytoplasmic linker associated protein 1	10.89117188	11.190625	10.97382813	11.21132813	-0.2375	-0.299453125	-0.020703125	-0.08265625	0.00195173	0.000287525	0.88873843	0.338237653	1	1	0	0
23122_at	CLASP2	cytoplasmic linker associated protein 2	9.406796875	9.784375	9.348046875	9.79375	-0.445703125	-0.377578125	-0.009375	0.05875	0.000183182	0.00075484	0.970789614	0.72151818	1	1	0	0
23155_at	CLCC1	chloride channel CLIC-like 1	9.043007813	8.73359375	9.096484375	8.66640625	0.430078125	0.309414063	0.0671875	-0.053476562	2.75E-05	0.000495191	0.535335875	0.65671999	1	1	0	0
23529_at	CLCF1	cardiotrophin-like cytokine factor 1	8.078115234	8.318945312	7.882421875	8.263867187	-0.381445312	-0.240830078	0.055078125	0.195693359	0.001823682	0.039445635	0.783889834	0.10475276	1	1	0	0
1182_at	CLCN3	chloride channel, voltage-sensitive 3	7.839375	8.4546875	7.857617188	8.608203125	-0.750585937	-0.6153125	-0.153515625	-0.018242187	6.10E-06	3.72E-05	0.251412181	0.946905271	1	1	0	0
1184_at	CLCN5	chloride channel, voltage-sensitive 5	5.077431641	4.793945313	5.114648438	4.742578125	0.372070313	0.283486328	0.051367188	-0.037216797	0.000757652	0.006151307	0.763615793	0.84625121	1	1	0	0
1186_at	CLCN7	chloride channel, voltage-sensitive 7	8.245498047	8.528125	8.175195313	8.59375	-0.418554688	-0.282626953	-0.065625	0.070302734	0.003416661	0.042729721	0.783883189	0.762006552	1	1	0	0
24146_at	CLDN15	claudin 15	8.677626953	8.80703125	8.308984375	8.79375	-0.484765625	-0.129404297	0.01328125	0.368642578	0.001699493	0.501172532	0.970970928	0.012404897	1	0	0	1
53842_at	CLDN22	claudin 22	4.880302734	5.342578125	4.801367187	5.071679687	-0.2703125	-0.462275391	0.270898438	0.078935547	0.150239437	0.009561915	0.149140814	0.800064188	0	1	0	0
1365_at	CLDN3	claudin 3	7.060585938	7.387695313	7.152929688	7.36171875	-0.208789062	-0.327109375	0.025976563	-0.09234375	0.243831923	0.042235116	0.942816771	0.716273087	0	1	0	0
160364_at	CLEC12A	C-type lectin domain family 12, member A	4.743769531	4.503710938	4.799609375	4.486132813	0.313476563	0.240058594	0.017578125	-0.055839844	0.001859674	0.01275852	0.933519634	0.712594856	1	1	0	0
9976_at	CLEC2B	C-type lectin domain family 2, member B	10.48216797	11.28085938	10.35	11.18476563	-0.834765625	-0.798691406	0.09609375	0.132167969	7.23E-07	1.06E-06	0.47141279	0.259527842	1	1	0	0
29121_at	CLEC2D	C-type lectin domain family 2, member D	9.777109375	10.64882813	9.640625	10.55859375	-0.91796875	-0.87171875	0.090234375	0.136484375	9.70E-06	1.56E-05	0.707716646	0.495193032	1	1	0	0
1192_at	CLIC1	chloride intracellular channel 1	11.33796875	10.45898438	11.39179688	10.53398438	0.8578125	0.878984375	-0.075	-0.053828125	3.93E-07	3.21E-07	0.595760121	0.740392731	1	1	0	0
9022_at	CLIC3	chloride intracellular channel 3	7.6009375	8.775390625	7.4734375	8.78984375	-1.31640625	-1.174453125	-0.014453125	0.1275	1.16E-06	3.12E-06	0.97316192	0.604953983	1	1	0	0
25932_at	CLIC4	chloride intracellular channel 4	6.151484375	5.225585938	6.125390625	5.14296875	0.982421875	0.925898438	0.082617187	0.02609375	0.000250152	0.000416953	0.854575325	0.963204687	1	1	0	0
53405_at	CLIC5	chloride intracellular channel 5	4.644516602	4.82734375	4.5875	4.842578125	-0.255078125	-0.182827148	-0.015234375	0.057016602	0.000382053	0.005342329	0.909603913	0.498779733	1	1	0	0
79745_at	CLIP4	CAP-GLY domain containing linker protein	9.852128906	10.53789063	9.890234375	10.53984375	-0.649609375	-0.685761719	-0.001953125	-0.038105469	3.18E-06	1.96E-06	0.993817193	0.829005472	1	1	0	0
1195_at	CLK1	CDC-like kinase 1	10.80537109	11.19648437	10.65585937	11.14335937	-0.4875	-0.391113281	0.053125	0.149511719	1.45E-05	0.000104423	0.68364176	0.086236864	1	1	0	0
1196_at	CLK2	CDC-like kinase 2	8.086630859	8.412890625	8.123828125	8.207421875	-0.08359375	-0.326259766	0.20546875	-0.037197266	0.725017243	0.02816345	0.206418094	0.902988325	0	1	0	0
1198_at	CLK3	CDC-like kinase 3	10.06458984	10.309375	9.99609375	10.2984375	-0.30234375	-0.244785156	0.0109375	0.068496094	4.11E-05	0.000263343	0.932889067	0.322549706	1	1	0	0
57396_at	CLK4	CDC-like kinase 4	9.530664063	10.0984375	9.27265625	9.984765625	-0.712109375	-0.567773438	0.113671875	0.258007812	4.53E-05	0.000329183	0.55508818	0.072130969	1	1	0	0
1201_at	CLN3	ceroid-lipofuscinosis, neuronal 3	10.02693359	10.05234375	10.18554688	10.28164063	-0.09609375	-0.025410156	-0.229296875	-0.158613281	0.372356215	0.888209236	0.01082929	0.08298074	0	0	1	0
1203_at	CLN5	ceroid-lipofuscinosis, neuronal 5	8.168427734	6.414453125	8.163085937	6.419140625	1.743945313	1.753974609	-0.0046875	0.005341797	3.73E-07	3.54E-07	0.993293305	0.992555765	1	1	0	0
54982_at	CLN6	ceroid-lipofuscinosis, neuronal 6, late	7.766113281	7.022070313	7.903320313	6.85625	1.047070313	0.744042969	0.165820313	-0.137207031	1.68E-05	0.000347316	0.493585	0.603850602	1	1	0	0
116449_at	CLNK	cytokine-dependent hematopoietic cell li	5.040498047	4.720507813	4.954492188	4.765820313	0.188671875	0.319990234	-0.0453125	0.086005859	0.097754801	0.004610622	0.821596049	0.575662427	0	1	0	0
81570_at	CLPB	ClpB caseinolytic peptidase B homolog (E	7.877177734	7.164648438	7.949609375	7.133984375	0.815625	0.712529297	0.030664063	-0.072431641	4.41E-06	1.51E-05	0.905088399	0.713775662	1	1	0	0
8192_at	CLPP	ClpP caseinolytic peptidase, ATP-depende	9.875351563	9.635546875	9.8140625	9.612890625	0.201171875	0.239804688	0.02265625	0.061289063	0.018364542	0.005653604	0.896286795	0.617251565	1	1	0	0
81037_at	CLPTM1L	CLPTM1-like	9.665214844	9.427734375	9.703125	9.341015625	0.362109375	0.237480469	0.08671875	-0.037910156	0.002232791	0.036982368	0.586412102	0.862293323	1	1	0	0
10845_at	CLPX	ClpX caseinolytic peptidase X homolog (E	8.924707031	9.190234375	8.89609375	9.141796875	-0.245703125	-0.265527344	0.0484375	0.028613281	0.036393184	0.023578335	0.819582522	0.905686882	1	1	0	0
22883_at	CLSTN1	calsyntenin 1	9.137832031	9.42109375	9.084765625	9.49453125	-0.409765625	-0.283261719	-0.0734375	0.053066406	7.46E-05	0.001711742	0.519865392	0.688112694	1	1	0	0
9746_at	CLSTN3	calsyntenin 3	10.07798828	10.46367188	9.979296875	10.45703125	-0.477734375	-0.385683594	0.006640625	0.098691406	0.001906604	0.00918024	0.986750326	0.650635652	1	1	0	0
1212_at	CLTB	clathrin, light chain B	8.959667969	8.719921875	9.01328125	8.721484375	0.291796875	0.239746094	-0.0015625	-0.053613281	0.008567661	0.029327072	0.995828659	0.774284492	1	1	0	0
1213_at	CLTC	clathrin, heavy chain (Hc)	11.74851563	11.13945313	11.8171875	11.09140625	0.72578125	0.6090625	0.048046875	-0.068671875	3.93E-08	1.65E-07	0.595925114	0.373465972	1	1	0	0
8218_at	CLTCL1	clathrin, heavy chain-like 1	5.010966797	5.051953125	5.107617188	5.283203125	-0.175585938	-0.040986328	-0.23125	-0.096650391	0.116709578	0.837638346	0.031508152	0.488196142	0	0	1	0
1191_at	CLU	clusterin	5.936679688	6.60625	6.121679688	6.395703125	-0.274023437	-0.669570313	0.210546875	-0.185	0.373083654	0.009308485	0.542005465	0.613651689	0	1	0	0
23277_at	CLUH	clustered mitochondria (cluA/CLU1) homol	7.363798828	6.619335938	7.390234375	6.721289063	0.668945313	0.744462891	-0.101953125	-0.026435547	0.000578547	0.000231035	0.717207132	0.948623476	1	1	0	0
171425_at	CLYBL	citrate lyase beta like	5.625664063	6.205859375	5.868359375	6.052539063	-0.184179688	-0.580195313	0.153320313	-0.242695313	0.621669008	0.02473753	0.704199445	0.460250689	0	1	0	0
8418_at	CMAHP	cytidine monophospho-N-acetylneuraminic	9.831425781	8.9	9.858203125	9.017578125	0.840625	0.931425781	-0.117578125	-0.026777344	0.001539787	0.000665143	0.786792819	0.964820293	1	1	0	0
152100_at	CMC1	COX assembly mitochondrial protein 1 hom	6.495214844	7.058203125	6.047070312	6.824804687	-0.777734375	-0.562988281	0.233398438	0.448144531	0.016658118	0.090931856	0.61687367	0.206724261	1	0	0	0
56942_at	CMC2	COX assembly mitochondrial protein 2 hom	10.99095703	10.64023438	10.9984375	10.56601563	0.432421875	0.350722656	0.07421875	-0.007480469	0.026576947	0.077817581	0.838003395	0.989171073	1	0	0	0
1240_at	CMKLR1	chemokine-like receptor 1	10.22058594	10.90859375	9.91015625	10.74648438	-0.836328125	-0.688007813	0.162109375	0.310429687	0.000113021	0.000605811	0.49990311	0.101590608	1	1	0	0
129607_at	CMPK2	cytidine monophosphate (UMP-CMP) kinase	5.918613281	5.766796875	6.111523438	5.676171875	0.435351563	0.151816406	0.090625	-0.192910156	0.00164714	0.322549706	0.638839819	0.170985471	1	0	0	0
84319_at	CMSS1	cms1 ribosomal small subunit homolog (ye	7.171816406	6.135351563	7.197851563	6.190820313	1.00703125	1.036464844	-0.05546875	-0.026035156	1.13E-05	8.73E-06	0.867330813	0.947264342	1	1	0	0
123920_at	CMTM3	CKLF-like MARVEL transmembrane domain co	10.44230469	10.12929688	10.52265625	10.23984375	0.2828125	0.313007813	-0.110546875	-0.080351563	0.000147567	6.10E-05	0.093101661	0.267730041	1	1	0	0
54918_at	CMTM6	CKLF-like MARVEL transmembrane domain co	10.19945313	9.622265625	10.27148438	9.582421875	0.6890625	0.5771875	0.03984375	-0.07203125	2.48E-05	0.00012155	0.873485213	0.724010366	1	1	0	0
55748_at	CNDP2	CNDP dipeptidase 2 (metallopeptidase M20	8.547558594	8.280078125	8.651953125	8.310546875	0.34140625	0.267480469	-0.03046875	-0.104394531	0.002088659	0.012125433	0.886923995	0.431671479	1	1	0	0
10175_at	CNIH	cornichon homolog (Drosophila)	8.46546875	8.0953125	8.363671875	7.587695313	0.775976562	0.37015625	0.507617188	0.101796875	0.001471077	0.125551912	0.027814418	0.802698895	1	0	1	0
29097_at	CNIH4	cornichon homolog 4 (Drosophila)	10.29423828	9.776171875	10.25351563	9.82109375	0.432421875	0.518066406	-0.044921875	0.040722656	0.00076826	0.000163311	0.839111711	0.857716222	1	1	0	0
1265_at	CNN2	calponin 2	11.17351563	10.68476563	11.12382813	10.60234375	0.521484375	0.48875	0.082421875	0.0496875	0.000567245	0.000968888	0.701662271	0.849065148	1	1	0	0
1266_at	CNN3	calponin 3, acidic	4.690083008	4.5109375	4.613671875	4.65625	-0.042578125	0.179145508	-0.1453125	0.076411133	0.783899469	0.048349248	0.123208963	0.524997019	0	1	0	0
54805_at	CNNM2	cyclin M2	6.779414063	7.514257813	6.708398438	7.515820313	-0.807421875	-0.73484375	-0.0015625	0.071015625	5.88E-05	0.000133869	0.997411988	0.80859156	1	1	0	0
26505_at	CNNM3	cyclin M3	9.190234375	10.37851563	9.18671875	10.45625	-1.26953125	-1.18828125	-0.077734375	0.003515625	5.67E-08	8.94E-08	0.652622519	0.99150741	1	1	0	0
26504_at	CNNM4	cyclin M4	6.1678125	6.528320313	6.41953125	6.57421875	-0.1546875	-0.360507813	-0.045898438	-0.25171875	0.448500706	0.025764046	0.888207256	0.13995817	0	1	0	0
23019_at	CNOT1	CCR4-NOT transcription complex, subunit	11.57509766	11.7046875	11.58710938	11.70664063	-0.11953125	-0.129589844	-0.001953125	-0.012011719	0.031775931	0.019900747	0.989935246	0.91798322	1	1	0	0
55571_at	CNOT11	CCR4-NOT transcription complex, subunit	10.88150391	10.58125	10.875	10.64570313	0.229296875	0.300253906	-0.064453125	0.006503906	0.004340142	0.000513396	0.544485725	0.973333811	1	1	0	0
4848_at	CNOT2	CCR4-NOT transcription complex, subunit	10.07367188	10.2609375	10.15429688	10.33867188	-0.184375	-0.187265625	-0.077734375	-0.080625	0.013590811	0.012291288	0.391358169	0.366767144	1	1	0	0
4849_at	CNOT3	CCR4-NOT transcription complex, subunit	9.103242187	9.369140625	9.211328125	9.33125	-0.119921875	-0.265898438	0.037890625	-0.108085938	0.464508759	0.0389908	0.88260366	0.529646006	0	1	0	0
4850_at	CNOT4	CCR4-NOT transcription complex, subunit	9.85859375	10.01953125	9.908203125	10.01132813	-0.103125	-0.1609375	0.008203125	-0.049609375	0.065352063	0.004370761	0.948712645	0.488389352	0	1	0	0
57472_at	CNOT6	CCR4-NOT transcription complex, subunit	10.12164063	10.2921875	10.06757813	10.2921875	-0.224609375	-0.170546875	0	0.0540625	0.005663399	0.032841746	1	0.647419825	1	1	0	0
246175_at	CNOT6L	CCR4-NOT transcription complex, subunit	11.19472656	11.95625	11.17421875	12.0015625	-0.82734375	-0.761523437	-0.0453125	0.020507812	7.07E-09	1.49E-08	0.587938819	0.8571145	1	1	0	0
27013_at	CNPPD1	cyclin Pas1/PHO80 domain containing 1	9.961230469	10.01015625	10.09101563	10.30078125	-0.209765625	-0.048925781	-0.290625	-0.129785156	0.139146779	0.847102361	0.030753001	0.443446118	0	0	1	0
10330_at	CNPY2	canopy 2 homolog (zebrafish)	8.853046875	8.55546875	8.946484375	8.314453125	0.63203125	0.297578125	0.241015625	-0.0934375	0.001888868	0.147976534	0.274311111	0.777977934	1	0	0	0
10695_at	CNPY3	canopy 3 homolog (zebrafish)	10.56767578	10.57851563	10.2828125	10.41601563	-0.133203125	-0.010839844	0.1625	0.284863281	0.278865066	0.966985191	0.157684688	0.008876055	0	0	0	1
245812_at	CNPY4	canopy 4 homolog (zebrafish)	6.189648438	6.689453125	6.322851563	6.692773438	-0.369921875	-0.499804688	-0.003320312	-0.133203125	0.015441068	0.001791487	0.993574129	0.506010154	1	1	0	0
163882_at	CNST	consortin, connexin sorting protein	7.428232422	7.669335937	7.456445312	7.631835937	-0.175390625	-0.241103516	0.0375	-0.028212891	0.108488863	0.022218423	0.851364039	0.895453313	0	1	0	0
129684_at	CNTNAP5	contactin associated protein-like 5	4.596455078	4.481445313	4.527929688	4.550390625	-0.022460938	0.115009766	-0.068945313	0.068525391	0.808889661	0.02734416	0.233709832	0.237502611	0	1	0	0
11064_at	CNTRL	centriolin	8.847353516	9.016015625	8.74765625	9.104296875	-0.356640625	-0.168662109	-0.08828125	0.099697266	0.013882893	0.316511761	0.693212925	0.639075305	1	0	0	0
116840_at	CNTROB	centrobin, centrosomal BRCA2 interacting	6.465927734	6.711523438	6.511132813	6.706445313	-0.1953125	-0.245595703	0.005078125	-0.045205078	0.134068903	0.048978184	0.988214846	0.846463355	0	1	0	0
28958_at	COA3	cytochrome c oxidase assembly factor 3	7.600283203	7.076953125	7.834375	7.09296875	0.74140625	0.523330078	-0.016015625	-0.234091797	0.01935139	0.111573703	0.985215386	0.603049464	1	0	0	0
51287_at	COA4	cytochrome c oxidase assembly factor 4 h	8.032851563	7.538867188	8.011523438	7.649609375	0.361914062	0.493984375	-0.110742188	0.021328125	0.005183808	0.000444116	0.507775616	0.94061784	1	1	0	0
388753_at	COA6	cytochrome c oxidase assembly factor 6 h	5.834384766	5.455078125	5.903710938	5.342773438	0.5609375	0.379306641	0.112304688	-0.069326172	0.010684523	0.090847142	0.757076157	0.870774007	1	0	0	0
80347_at	COASY	CoA synthase	8.038486328	8.136523438	8.026367188	8.216992188	-0.190625	-0.098037109	-0.08046875	0.012119141	0.048400144	0.40599183	0.531543157	0.957728797	1	0	0	0
9382_at	COG1	component of oligomeric golgi complex 1	9.255136719	9.58828125	9.393359375	9.705078125	-0.31171875	-0.333144531	-0.116796875	-0.138222656	0.007030768	0.004369216	0.405493341	0.291457599	1	1	0	0
22796_at	COG2	component of oligomeric golgi complex 2	9.061484375	8.9234375	9.122265625	8.91171875	0.210546875	0.138046875	0.01171875	-0.06078125	0.00543642	0.067630673	0.944787558	0.547347446	1	0	0	0
83548_at	COG3	component of oligomeric golgi complex 3	9.577636719	9.4125	9.7875	9.444140625	0.343359375	0.165136719	-0.031640625	-0.209863281	0.003879643	0.188059987	0.893082559	0.075542748	1	0	0	0
25839_at	COG4	component of oligomeric golgi complex 4	8.426552734	9.167578125	8.310546875	9.098828125	-0.78828125	-0.741025391	0.06875	0.116005859	1.96E-06	3.38E-06	0.683969178	0.385706602	1	1	0	0
91949_at	COG7	component of oligomeric golgi complex 7	7.619355469	8.054492188	7.712304688	8.055664063	-0.343359375	-0.435136719	-0.001171875	-0.092949219	0.000122756	1.47E-05	0.995326947	0.285139114	1	1	0	0
84342_at	COG8	component of oligomeric golgi complex 8	8.491552734	8.99296875	8.472265625	9.0546875	-0.582421875	-0.501416016	-0.06171875	0.019287109	4.26E-06	1.66E-05	0.635412536	0.917473845	1	1	0	0
136227_at	COL26A1	collagen, type XXVI, alpha 1	5.546074219	5.733398438	5.829296875	5.766601563	0.062695312	-0.187324219	-0.033203125	-0.283222656	0.757945916	0.148979755	0.893798652	0.020688837	0	0	0	1
1285_at	COL4A3	collagen, type IV, alpha 3 (Goodpasture	4.515048828	4.603515625	4.612890625	4.633984375	-0.02109375	-0.088466797	-0.03046875	-0.097841797	0.770823964	0.039314244	0.62262286	0.022296865	0	1	0	1
10087_at	COL4A3BP	collagen, type IV, alpha 3 (Goodpasture	9.73203125	9.924609375	9.60625	9.816015625	-0.209765625	-0.192578125	0.10859375	0.12578125	0.01917779	0.031515554	0.289867904	0.196417382	1	1	0	0
50509_at	COL5A3	collagen, type V, alpha 3	5.479804688	5.513085938	5.578710938	5.524804688	0.05390625	-0.03328125	-0.01171875	-0.09890625	0.321149028	0.620380588	0.90245121	0.033826255	0	0	0	1
1292_at	COL6A2	collagen, type VI, alpha 2	7.788935547	8.324609375	7.798242188	8.34921875	-0.550976563	-0.535673828	-0.024609375	-0.009306641	0.000486767	0.000615806	0.938936104	0.98012683	1	1	0	0
79709_at	COLGALT1	collagen beta(1-O)galactosyltransferase	9.902597656	9.2359375	9.738671875	8.997265625	0.74140625	0.666660156	0.238671875	0.163925781	4.06E-05	0.000104858	0.113493871	0.337702194	1	1	0	0
8292_at	COLQ	collagen-like tail subunit (single stran	7.806064453	6.64140625	7.250390625	6.4421875	0.808203125	1.164658203	0.19921875	0.555673828	0.059029847	0.00665668	0.785027938	0.238873295	0	1	0	0
51397_at	COMMD10	COMM domain containing 10	7.369169922	7.069726563	7.383789063	6.91484375	0.468945313	0.299443359	0.154882812	-0.014619141	0.011507139	0.120450891	0.531792153	0.974736936	1	0	0	0
54939_at	COMMD4	COMM domain containing 4	6.116367188	5.50703125	6.60078125	5.858398438	0.742382813	0.609335938	-0.351367188	-0.484414063	0.036990367	0.095621929	0.427589458	0.214913127	1	0	0	0
149951_at	COMMD7	COMM domain containing 7	10.46900391	9.51875	10.48632813	9.608203125	0.878125	0.950253906	-0.089453125	-0.017324219	2.55E-08	1.34E-08	0.286883557	0.909632296	1	1	0	0
54951_at	COMMD8	COMM domain containing 8	9.137558594	8.204492187	9.265625	8.347265625	0.918359375	0.933066406	-0.142773437	-0.128066406	0.004839463	0.004311582	0.799377057	0.82686563	1	1	0	0
29099_at	COMMD9	COMM domain containing 9	7.341181641	7.61640625	7.405859375	7.601367188	-0.195507813	-0.275224609	0.015039062	-0.064677734	0.14918876	0.031341859	0.960878546	0.762089814	0	1	0	0
1314_at	COPA	coatomer protein complex, subunit alpha	11.52126953	11.22421875	11.58554688	11.26210938	0.3234375	0.297050781	-0.037890625	-0.064277344	8.43E-05	0.000177911	0.732207686	0.462867118	1	1	0	0
1315_at	COPB1	coatomer protein complex, subunit beta 1	10.85785156	10.4859375	10.93007813	10.49179688	0.43828125	0.371914063	-0.005859375	-0.072226562	1.23E-05	5.45E-05	0.975130198	0.445726812	1	1	0	0
9276_at	COPB2	coatomer protein complex, subunit beta 2	10.27089844	9.817578125	10.2375	9.83046875	0.40703125	0.453320312	-0.012890625	0.033398437	8.38E-05	3.22E-05	0.948561093	0.834726103	1	1	0	0
11316_at	COPE	coatomer protein complex, subunit epsilo	9.892890625	9.309765625	10.05195313	9.410546875	0.64140625	0.583125	-0.10078125	-0.1590625	2.79E-05	6.57E-05	0.532890369	0.23454965	1	1	0	0
22820_at	COPG1	coatomer protein complex, subunit gamma	10.94990234	10.45625	11.0921875	10.53710937	0.555078125	0.493652344	-0.080859375	-0.142285156	4.23E-06	1.23E-05	0.449562483	0.104183409	1	1	0	0
9318_at	COPS2	COP9 constitutive photomorphogenic homol	10.71806641	10.5578125	10.80351563	10.60273438	0.20078125	0.160253906	-0.044921875	-0.085449219	0.032726599	0.097966369	0.780279128	0.481087086	1	0	0	0
8533_at	COPS3	COP9 constitutive photomorphogenic homol	9.597460938	9.284375	9.5984375	9.34375	0.2546875	0.313085937	-0.059375	-0.000976563	0.004383571	0.000879708	0.645525308	0.996912008	1	1	0	0
51138_at	COPS4	COP9 constitutive photomorphogenic homol	8.167304687	7.765429687	8.29296875	7.768554688	0.524414062	0.401875	-0.003125	-0.125664063	0.000245842	0.002207273	0.99299748	0.421378914	1	1	0	0
10980_at	COPS6	COP9 constitutive photomorphogenic homol	10.42201172	10.18671875	10.50742188	10.2109375	0.296484375	0.235292969	-0.02421875	-0.085410156	0.000650159	0.004031435	0.878168889	0.374621901	1	1	0	0
22818_at	COPZ1	coatomer protein complex, subunit zeta 1	11.10146484	10.80078125	11.1921875	10.840625	0.3515625	0.300683594	-0.03984375	-0.090722656	0.000566288	0.002003558	0.81027966	0.436984359	1	1	0	0
93058_at	COQ10A	coenzyme Q10 homolog A (S. cerevisiae)	8.258388672	8.476171875	8.086523438	8.66015625	-0.573632813	-0.217783203	-0.183984375	0.171865234	0.000967181	0.223230936	0.334030858	0.380160268	1	0	0	0
80219_at	COQ10B	coenzyme Q10 homolog B (S. cerevisiae)	10.47095703	10.2640625	10.4953125	10.20117188	0.294140625	0.206894531	0.062890625	-0.024355469	0.000425802	0.006695588	0.534050202	0.867676874	1	1	0	0
84274_at	COQ5	coenzyme Q5 homolog, methyltransferase (	7.159404297	6.817578125	7.09375	6.676953125	0.416796875	0.341826172	0.140625	0.065654297	0.021388365	0.062376811	0.576788296	0.847783359	1	0	0	0
57017_at	COQ9	coenzyme Q9 homolog (S. cerevisiae)	8.222666016	8.398828125	8.341796875	8.45859375	-0.116796875	-0.176162109	-0.059765625	-0.119130859	0.179481085	0.029208237	0.602168571	0.168580076	0	1	0	0
11151_at	CORO1A	coronin, actin binding protein, 1A	12.77947266	12.29257813	12.79648438	12.38203125	0.414453125	0.486894531	-0.089453125	-0.017011719	5.82E-05	1.35E-05	0.380801448	0.925317502	1	1	0	0
23603_at	CORO1C	coronin, actin binding protein, 1C	10.20070313	9.251171875	9.9875	8.81640625	1.17109375	0.94953125	0.434765625	0.213203125	3.90E-06	2.62E-05	0.014257949	0.294763959	1	1	1	0
84940_at	CORO6	coronin 6	5.356425781	5.626953125	5.413085938	5.800390625	-0.387304687	-0.270527344	-0.1734375	-0.056660156	0.008401924	0.06713606	0.302022236	0.833245048	1	0	0	0
23406_at	COTL1	coactosin-like 1 (Dictyostelium)	7.983945313	7.470898438	7.93671875	7.435351563	0.501367188	0.513046875	0.035546875	0.047226563	0.049683108	0.044183206	0.951996347	0.932390053	1	1	0	0
1352_at	COX10	cytochrome c oxidase assembly homolog 10	8.815175781	8.51953125	8.87734375	8.56171875	0.315625	0.295644531	-0.0421875	-0.062167969	0.019512151	0.028627835	0.873179216	0.791160952	1	1	0	0
1355_at	COX15	cytochrome c oxidase assembly homolog 15	8.77765625	8.9765625	8.767578125	9.14453125	-0.376953125	-0.19890625	-0.16796875	0.010078125	0.001093632	0.070019276	0.14073878	0.969700703	1	0	0	0
51241_at	COX16	COX16 cytochrome c oxidase assembly homo	11.19429688	10.87539063	11.33046875	10.8921875	0.43828125	0.31890625	-0.016796875	-0.136171875	0.007036778	0.048570434	0.965622362	0.524923833	1	1	0	0
10063_at	COX17	cytochrome c oxidase assembly homolog 17	8.183964844	7.662890625	8.1078125	7.69296875	0.41484375	0.521074219	-0.030078125	0.076152344	0.060893501	0.01735569	0.953234837	0.855289291	0	1	0	0
116228_at	COX20	COX20 Cox2 chaperone homolog (S. cerevis	10.21417969	9.901171875	10.165625	9.91875	0.246875	0.313007812	-0.017578125	0.048554687	0.001661434	0.000229668	0.909774584	0.665629091	1	1	0	0
9377_at	COX5A	cytochrome c oxidase subunit Va	9.931601563	9.671875	9.99375	9.60703125	0.38671875	0.259726563	0.06484375	-0.062148437	0.004601174	0.053841818	0.775468397	0.788376454	1	0	0	0
1340_at	COX6B1	cytochrome c oxidase subunit VIb polypep	7.697148437	7.35546875	7.88125	7.426171875	0.455078125	0.341679688	-0.070703125	-0.184101563	0.001873778	0.014587048	0.761907931	0.235675816	1	1	0	0
1347_at	COX7A2	cytochrome c oxidase subunit VIIa polype	6.712255859	6.165039063	6.90078125	6.126953125	0.773828125	0.547216797	0.038085938	-0.188525391	0.008405277	0.063305169	0.955842407	0.667739522	1	0	0	0
1349_at	COX7B	cytochrome c oxidase subunit VIIb	10.17855469	9.64453125	10.2390625	9.5875	0.6515625	0.534023438	0.05703125	-0.060507812	0.00083827	0.003967816	0.871728269	0.861932182	1	1	0	0
1351_at	COX8A	cytochrome c oxidase subunit VIIIA (ubiq	10.80662109	10.3125	10.825	10.35546875	0.46953125	0.494121094	-0.04296875	-0.018378906	0.014675434	0.010515914	0.915286366	0.96889454	1	1	0	0
1357_at	CPA1	carboxypeptidase A1 (pancreatic)	5.038798828	4.964453125	5.05	4.86484375	0.18515625	0.074345703	0.099609375	-0.011201172	0.017283035	0.448510881	0.253592286	0.950547686	1	0	0	0
1362_at	CPD	carboxypeptidase D	10.18861328	9.866015625	10.1578125	9.849609375	0.308203125	0.322597656	0.01640625	0.030800781	0.061258992	0.048923197	0.966918284	0.931104859	0	1	0	0
132864_at	CPEB2	cytoplasmic polyadenylation element bind	8.069257813	8.729296875	7.938085938	8.555859375	-0.617773437	-0.660039063	0.1734375	0.131171875	0.000542387	0.000306992	0.376899873	0.554680998	1	1	0	0
8904_at	CPNE1	copine I	11.57490234	11.8375	11.52265625	11.85429688	-0.331640625	-0.262597656	-0.016796875	0.052246094	0.032265384	0.100194044	0.963783245	0.860504303	1	0	0	0
79869_at	CPSF7	cleavage and polyadenylation specific fa	9.025371094	9.386328125	9.144921875	9.3640625	-0.219140625	-0.360957031	0.022265625	-0.119550781	0.262001851	0.037498125	0.956966224	0.638600736	0	1	0	0
1374_at	CPT1A	carnitine palmitoyltransferase 1A (liver	10.18236328	10.48320313	10.12617188	10.41601563	-0.28984375	-0.300839844	0.0671875	0.056191406	0.011999678	0.009363534	0.710004833	0.772960535	1	1	0	0
1376_at	CPT2	carnitine palmitoyltransferase 2	6.724257813	7.137109375	6.800585938	7.190234375	-0.389648438	-0.412851562	-0.053125	-0.076328125	0.029044708	0.020704489	0.881329583	0.810703411	1	1	0	0
8738_at	CRADD	CASP2 and RIPK1 domain containing adapto	8.437324219	9.036328125	8.582421875	8.7234375	-0.141015625	-0.599003906	0.312890625	-0.145097656	0.684426189	0.008715334	0.206507725	0.672386096	0	1	0	0
57585_at	CRAMP1L	Crm, cramped-like (Drosophila)	8.417607422	8.954296875	8.45625	8.85234375	-0.39609375	-0.536689453	0.101953125	-0.038642578	0.003416661	0.000291255	0.577300954	0.883001157	1	1	0	0
51185_at	CRBN	cereblon	10.01802734	10.484375	9.861328125	10.44453125	-0.583203125	-0.466347656	0.03984375	0.156699219	1.45E-05	0.000107389	0.831715344	0.14588968	1	1	0	0
10488_at	CREB3	cAMP responsive element binding protein	9.146660156	8.937890625	9.479296875	9.25703125	0.222265625	0.208769531	-0.319140625	-0.332636719	0.117390779	0.148418921	0.01925759	0.014855402	0	0	1	1
64764_at	CREB3L2	cAMP responsive element binding protein	9.648886719	9.28671875	9.81640625	9.441015625	0.375390625	0.362167969	-0.154296875	-0.167519531	0.004758642	0.006142454	0.305638909	0.251756818	1	1	0	0
148327_at	CREB3L4	cAMP responsive element binding protein	6.000761719	6.901367188	6.051757813	7.009570313	-0.9578125	-0.900605469	-0.108203125	-0.050996094	1.30E-05	2.28E-05	0.663152089	0.875210071	1	1	0	0
1387_at	CREBBP	CREB binding protein	11.48080078	11.93007812	11.53828125	11.93359375	-0.3953125	-0.449277344	-0.003515625	-0.057480469	1.48E-05	4.61E-06	0.985105431	0.536857856	1	1	0	0
1389_at	CREBL2	cAMP responsive element binding protein-	10.23480469	10.67773438	10.2625	10.65820313	-0.395703125	-0.442929688	0.01953125	-0.027695312	0.002501899	0.001030851	0.946011113	0.916556487	1	1	0	0
153222_at	CREBRF	CREB3 regulatory factor	9.144882813	10.31015625	9.05625	10.29101563	-1.234765625	-1.165273438	0.019140625	0.088632813	8.58E-06	1.46E-05	0.969307602	0.806162381	1	1	0	0
58487_at	CREBZF	CREB/ATF bZIP transcription factor	8.132802734	8.560742188	8.188671875	8.598046875	-0.409375	-0.427939453	-0.037304687	-0.055869141	0.018244044	0.013749084	0.918157811	0.868092064	1	1	0	0
79174_at	CRELD2	cysteine-rich with EGF-like domains 2	7.387548828	6.322460938	7.550390625	6.750195313	0.800195313	1.065087891	-0.427734375	-0.162841797	0.000948775	8.15E-05	0.060709983	0.614801223	1	1	0	0
1390_at	CREM	cAMP responsive element modulator	7.292021484	6.089648438	7.296484375	6.019726563	1.276757813	1.202373047	0.069921875	-0.004462891	3.24E-05	5.55E-05	0.886910843	0.994284907	1	1	0	0
51232_at	CRIM1	cysteine rich transmembrane BMP regulato	9.109423828	8.552148438	8.9609375	8.291601563	0.669335938	0.557275391	0.260546875	0.148486328	0.031038135	0.078367518	0.53077362	0.780036442	1	0	0	0
9419_at	CRIPT	cysteine-rich PDZ-binding protein	7.468154297	8.2359375	7.565429688	8.255859375	-0.690429688	-0.767783203	-0.019921875	-0.097275391	0.002143388	0.000920946	0.969963238	0.796732139	1	1	0	0
51379_at	CRLF3	cytokine receptor-like factor 3	10.48708984	10.69101563	10.471875	10.70546875	-0.23359375	-0.203925781	-0.014453125	0.015214844	0.011779302	0.027246691	0.94536921	0.94180847	1	1	0	0
51340_at	CRNKL1	crooked neck pre-mRNA splicing factor-li	8.447763672	8.96015625	8.5203125	8.93125	-0.4109375	-0.512392578	0.02890625	-0.072548828	0.003730557	0.000652957	0.921208743	0.748955601	1	1	0	0
84809_at	CROCCP2	ciliary rootlet coiled-coil, rootletin p	8.149716797	8.630078125	8.053710937	8.7390625	-0.685351563	-0.480361328	-0.108984375	0.096005859	2.77E-05	0.000618304	0.524747073	0.597786845	1	1	0	0
54677_at	CROT	carnitine O-octanoyltransferase	7.014013672	7.679296875	7.083984375	7.676953125	-0.59296875	-0.665283203	0.00234375	-0.069970703	0.001008846	0.000384514	0.995966589	0.818327408	1	1	0	0
10491_at	CRTAP	cartilage associated protein	9.5315625	10.25117188	9.60625	10.36171875	-0.75546875	-0.719609375	-0.110546875	-0.0746875	3.79E-07	5.80E-07	0.264463128	0.522288467	1	1	0	0
200186_at	CRTC2	CREB regulated transcription coactivator	9.417148438	9.939453125	9.501171875	9.98671875	-0.485546875	-0.522304687	-0.047265625	-0.084023437	0.00028474	0.000151051	0.828228403	0.6249415	1	1	0	0
1429_at	CRYZ	crystallin, zeta (quinone reductase)	8.671464844	8.504882813	8.97578125	8.427148438	0.548632812	0.166582031	0.077734375	-0.304316406	0.008589906	0.555583992	0.84056802	0.170111127	1	0	0	0
9946_at	CRYZL1	crystallin, zeta (quinone reductase)-lik	8.905996094	9.371875	8.687890625	9.332421875	-0.64453125	-0.465878906	0.039453125	0.218105469	2.38E-05	0.000414638	0.863303258	0.071167842	1	1	0	0
1431_at	CS	citrate synthase	10.62449219	10.32851563	10.66835938	10.3796875	0.288671875	0.295976563	-0.051171875	-0.043867188	0.008658284	0.007281388	0.785799243	0.826094776	1	1	0	0
1434_at	CSE1L	CSE1 chromosome segregation 1-like (yeas	10.24095703	10.0171875	10.125	9.928515625	0.196484375	0.223769531	0.088671875	0.115957031	0.088425519	0.048106481	0.567435101	0.399766334	0	1	0	0
1435_at	CSF1	colony stimulating factor 1 (macrophage)	5.719736328	5.027734375	5.682421875	5.018359375	0.6640625	0.692001953	0.009375	0.037314453	0.008103287	0.006045114	0.989194311	0.948006838	1	1	0	0
1437_at	CSF2	colony stimulating factor 2 (granulocyte	5.135615234	4.446875	5.151171875	4.431640625	0.71953125	0.688740234	0.015234375	-0.015556641	2.56E-06	3.73E-06	0.949408893	0.948063943	1	1	0	0
1445_at	CSK	c-src tyrosine kinase	10.69386719	10.41875	10.6328125	10.46914063	0.163671875	0.275117188	-0.050390625	0.061054688	0.10597542	0.005662471	0.756346388	0.68365734	0	1	0	0
1454_at	CSNK1E	casein kinase 1, epsilon	8.702578125	8.412890625	8.671875	8.477734375	0.194140625	0.2896875	-0.06484375	0.030703125	0.02956558	0.00192971	0.611573219	0.857182806	1	1	0	0
1455_at	CSNK1G2	casein kinase 1, gamma 2	10.08966797	10.6078125	10.134375	10.63359375	-0.49921875	-0.518144531	-0.02578125	-0.044707031	0.000511542	0.000371332	0.927092393	0.857996226	1	1	0	0
1456_at	CSNK1G3	casein kinase 1, gamma 3	8.710488281	8.965234375	8.64140625	8.80390625	-0.1625	-0.254746094	0.161328125	0.069082031	0.061412102	0.003831754	0.063600521	0.555950816	0	1	0	0
1457_at	CSNK2A1	casein kinase 2, alpha 1 polypeptide	9.34046875	8.802734375	9.124609375	8.802734375	0.321875	0.537734375	0	0.215859375	0.10466743	0.00578115	1	0.340077053	0	1	0	0
283106_at	CSNK2A3	casein kinase 2, alpha 3 polypeptide	8.418017578	8.110742187	8.4109375	8.073828125	0.337109375	0.307275391	0.036914062	0.007080078	0.029327072	0.048434692	0.90853724	0.986586607	1	1	0	0
1460_at	CSNK2B	casein kinase 2, beta polypeptide	11.49457031	11.25195313	11.51289063	11.32773438	0.18515625	0.242617188	-0.07578125	-0.018320313	0.0535848	0.011159061	0.561563704	0.929528883	0	1	0	0
64651_at	CSRNP1	cysteine-serine-rich nuclear protein 1	7.258574219	6.205664063	7.241796875	6.229101563	1.012695313	1.052910156	-0.0234375	0.016777344	0.00066028	0.000476597	0.972515248	0.981398463	1	1	0	0
1465_at	CSRP1	cysteine and glycine-rich protein 1	7.913945313	7.711132813	8.050585938	7.94296875	0.107617187	0.2028125	-0.231835938	-0.136640625	0.449551397	0.077613717	0.040266675	0.290140906	0	0	1	0
8530_at	CST7	cystatin F (leukocystatin)	13.14318359	13.27265625	13.16796875	13.29179688	-0.123828125	-0.129472656	-0.019140625	-0.024785156	0.041627252	0.032607611	0.871410058	0.821824981	1	1	0	0
1476_at	CSTB	cystatin B (stefin B)	11.77097656	11.47070313	11.76992188	11.25585938	0.5140625	0.300273438	0.21484375	0.001054687	0.001392637	0.049433135	0.192019782	0.998175697	1	1	0	0
1478_at	CSTF2	cleavage stimulation factor, 3' pre-RNA,	7.612978516	7.199023438	7.836914063	7.130273438	0.706640625	0.413955078	0.06875	-0.223935547	0.000269099	0.015958672	0.82688997	0.241869502	1	1	0	0
1479_at	CSTF3	cleavage stimulation factor, 3' pre-RNA,	7.046005859	6.733984375	7.143554688	6.65625	0.487304688	0.312021484	0.077734375	-0.097548828	0.000588556	0.016226419	0.699961794	0.593791867	1	1	0	0
1486_at	CTBS	chitobiase, di-N-acetyl-	8.510722656	8.8953125	8.636132812	8.88515625	-0.249023438	-0.384589844	0.01015625	-0.125410156	0.248479466	0.047203238	0.984196631	0.665566185	0	1	0	0
80169_at	CTC1	CTS telomere maintenance complex compone	9.991132812	10.41523438	9.91640625	10.38710938	-0.470703125	-0.424101563	0.028125	0.074726563	9.50E-06	2.44E-05	0.849687399	0.451117224	1	1	0	0
10664_at	CTCF	CCCTC-binding factor (zinc finger protei	9.721464844	9.943359375	9.751171875	10.00742188	-0.25625	-0.221894531	-0.0640625	-0.029707031	0.000404497	0.001340878	0.431850887	0.793744611	1	1	0	0
23399_at	CTDNEP1	CTD nuclear envelope phosphatase 1	9.590878906	9.49765625	9.583984375	9.383984375	0.2	0.093222656	0.113671875	0.006894531	0.048201242	0.469060589	0.337388777	0.978548267	1	0	0	0
58190_at	CTDSP1	CTD (carboxy-terminal domain, RNA polyme	9.728085938	9.925390625	9.630859375	9.862890625	-0.23203125	-0.197304688	0.0625	0.097226562	0.018628909	0.046495821	0.676667732	0.429253604	1	1	0	0
10106_at	CTDSP2	CTD (carboxy-terminal domain, RNA polyme	10.80283203	11.7375	10.88046875	11.72773438	-0.847265625	-0.934667969	0.009765625	-0.077636719	3.86E-05	1.59E-05	0.982224957	0.78491092	1	1	0	0
51496_at	CTDSPL2	CTD (carboxy-terminal domain, RNA polyme	10.06589844	10.42890625	10.10507813	10.525	-0.419921875	-0.363007813	-0.09609375	-0.039179688	0.000366022	0.001238606	0.480822688	0.843199739	1	1	0	0
1495_at	CTNNA1	catenin (cadherin-associated protein), a	8.225771484	7.439257812	8.196289062	7.463867187	0.732421875	0.786513672	-0.024609375	0.029482422	0.00037311	0.000202868	0.954632677	0.943861	1	1	0	0
8727_at	CTNNAL1	catenin (cadherin-associated protein), a	5.032758789	4.99140625	4.870117188	4.95546875	-0.085351563	0.041352539	0.0359375	0.162641602	0.392676388	0.763127298	0.804244484	0.04872569	0	0	0	1
56259_at	CTNNBL1	catenin, beta like 1	9.233867188	8.96328125	9.055859375	8.944921875	0.1109375	0.270585938	0.018359375	0.178007812	0.296556715	0.004230548	0.926401928	0.056229964	0	1	0	0
1503_at	CTPS1	CTP synthase 1	8.036679688	6.169921875	8.226757813	6.17109375	2.055664063	1.866757813	-0.001171875	-0.190078125	8.21E-08	1.79E-07	0.998431634	0.448474283	1	1	0	0
56474_at	CTPS2	CTP synthase 2	6.851035156	7.243359375	6.945703125	7.4421875	-0.496484375	-0.392324219	-0.198828125	-0.094667969	0.001903772	0.010592752	0.243443172	0.686263533	1	1	0	0
9646_at	CTR9	Ctr9, Paf1/RNA polymerase II complex com	9.204960938	9.103515625	9.22890625	8.94375	0.28515625	0.101445313	0.159765625	-0.023945312	0.008303932	0.454140455	0.162221338	0.915286366	1	0	0	0
5476_at	CTSA	cathepsin A	10.30757813	10.7703125	10.47539063	10.82539063	-0.35	-0.462734375	-0.055078125	-0.1678125	0.000915977	8.34E-05	0.72583478	0.097013002	1	1	0	0
1508_at	CTSB	cathepsin B	9.3821875	9.750390625	9.325	9.631640625	-0.306640625	-0.368203125	0.11875	0.0571875	0.056212026	0.020671275	0.598242881	0.849261581	0	1	0	0
1075_at	CTSC	cathepsin C	12.35037109	11.42460938	12.44023438	11.42265625	1.017578125	0.925761719	0.001953125	-0.089863281	2.61E-08	5.90E-08	0.993350169	0.384805853	1	1	0	0
1509_at	CTSD	cathepsin D	12.68996094	12.48828125	12.76796875	12.56992188	0.198046875	0.201679688	-0.081640625	-0.078007812	0.020523082	0.018411772	0.449551397	0.479033124	1	1	0	0
8722_at	CTSF	cathepsin F	6.267226563	7.994140625	6.636328125	7.994140625	-1.3578125	-1.726914063	0	-0.369101563	2.42E-05	2.77E-06	1	0.170085142	1	1	0	0
1519_at	CTSO	cathepsin O	8.463212891	8.946875	8.99921875	9.16484375	-0.165625	-0.483662109	-0.21796875	-0.536005859	0.487782322	0.009141525	0.305951817	0.004415164	0	1	0	1
1520_at	CTSS	cathepsin S	9.383710938	9.81328125	9.46015625	9.85625	-0.39609375	-0.429570312	-0.04296875	-0.076445313	3.26E-05	1.55E-05	0.721176167	0.412793958	1	1	0	0
1521_at	CTSW	cathepsin W	12.67771484	12.11992188	12.59570313	12.12578125	0.469921875	0.557792969	-0.005859375	0.082011719	0.000102841	2.21E-05	0.982639198	0.556491103	1	1	0	0
1522_at	CTSZ	cathepsin Z	7.768681641	7.303125	7.768554688	7.40625	0.362304688	0.465556641	-0.103125	0.000126953	0.065243617	0.016472329	0.745006207	1	0	1	0	0
90353_at	CTU1	cytosolic thiouridylase subunit 1 homolo	6.804150391	6.469726563	6.642578125	6.55625	0.086328125	0.334423828	-0.086523438	0.161572266	0.687462536	0.016706616	0.686458398	0.321123519	0	1	0	0
348180_at	CTU2	cytosolic thiouridylase subunit 2 homolo	7.070673828	6.321484375	7.05625	6.433203125	0.623046875	0.749189453	-0.11171875	0.014423828	0.002354891	0.000533377	0.721772639	0.976928083	1	1	0	0
8454_at	CUL1	cullin 1	10.86310547	10.58671875	10.77890625	10.55976563	0.219140625	0.276386719	0.026953125	0.084199219	0.00292305	0.00045093	0.839111711	0.307051562	1	1	0	0
8452_at	CUL3	cullin 3	10.88556641	11.00351562	10.85546875	11.025	-0.16953125	-0.117949219	-0.021484375	0.030097656	0.000725789	0.011119078	0.788550326	0.665540186	1	1	0	0
8450_at	CUL4B	cullin 4B	8.626591797	9.55703125	8.671875	9.50234375	-0.83046875	-0.930439453	0.0546875	-0.045283203	1.07E-05	3.81E-06	0.832742906	0.867939409	1	1	0	0
23113_at	CUL9	cullin 9	8.221533203	8.767578125	8.1828125	8.8078125	-0.625	-0.546044922	-0.040234375	0.038720703	2.71E-05	9.08E-05	0.857184181	0.863800634	1	1	0	0
51596_at	CUTA	cutA divalent cation tolerance homolog (	9.461914063	8.935546875	9.3640625	8.79765625	0.56640625	0.526367188	0.137890625	0.097851563	0.012194647	0.019423974	0.69177344	0.806631669	1	1	0	0
51076_at	CUTC	cutC copper transporter homolog (E. coli	8.486699219	8.74921875	8.434375	8.7234375	-0.2890625	-0.262519531	0.02578125	0.052324219	0.005662174	0.011034289	0.902642825	0.760188169	1	1	0	0
57703_at	CWC22	CWC22 spliceosome-associated protein hom	8.159775391	7.880859375	8.120507813	7.830664063	0.28984375	0.278916016	0.050195312	0.039267578	0.001376019	0.001855997	0.7082118	0.791578678	1	1	0	0
10283_at	CWC27	CWC27 spliceosome-associated protein hom	7.007470703	6.723828125	7.010546875	6.6625	0.348046875	0.283642578	0.061328125	-0.003076172	0.016155809	0.051340609	0.812766724	0.993677474	1	0	0	0
143884_at	CWF19L2	CWF19-like 2, cell cycle control (S. pom	7.216904297	7.497070313	7.21953125	7.353515625	-0.133984375	-0.280166016	0.143554688	-0.002626953	0.440633042	0.043626285	0.394411777	0.994213964	0	1	0	0
2833_at	CXCR3	chemokine (C-X-C motif) receptor 3	8.189755859	9.16796875	8.433007813	9.581640625	-1.148632813	-0.978212891	-0.413671875	-0.243251953	9.67E-05	0.000388894	0.106954636	0.43227473	1	1	0	0
7852_at	CXCR4	chemokine (C-X-C motif) receptor 4	10.39857422	12.49179688	10.23242188	12.58320313	-2.35078125	-2.093222656	-0.09140625	0.166152344	1.21E-06	3.35E-06	0.883001157	0.743315182	1	1	0	0
10663_at	CXCR6	chemokine (C-X-C motif) receptor 6	7.659277344	8.819921875	7.900976562	8.902734375	-1.001757813	-1.160644531	-0.0828125	-0.241699219	3.67E-05	9.64E-06	0.81101317	0.271752247	1	1	0	0
80231_at	CXorf21	chromosome X open reading frame 21	4.572119141	4.815820313	4.498046875	4.886523438	-0.388476563	-0.243701172	-0.070703125	0.074072266	0.037498125	0.241149955	0.838625584	0.828767488	1	0	0	0
256643_at	CXorf23	chromosome X open reading frame 23	7.574033203	7.270898437	7.337890625	7.260546875	0.07734375	0.303134766	0.010351562	0.236142578	0.710406899	0.022025256	0.975062767	0.080614516	0	1	0	0
55086_at	CXorf57	chromosome X open reading frame 57	4.968496094	5.21328125	5.040625	5.320898437	-0.280273438	-0.244785156	-0.107617188	-0.072128906	0.025715976	0.053307	0.51853996	0.717294327	1	0	0	0
254158_at	CXorf58	chromosome X open reading frame 58	4.528759766	4.383007813	4.457226563	4.354882813	0.10234375	0.145751953	0.028125	0.071533203	0.117268677	0.02018299	0.798530108	0.331796246	0	1	0	0
158830_at	CXorf65	chromosome X open reading frame 65	8.026582031	8.091210938	7.990625	8.308203125	-0.317578125	-0.064628906	-0.216992188	0.035957031	0.004398329	0.704610317	0.047908417	0.864329751	1	0	1	0
51523_at	CXXC5	CXXC finger protein 5	11.39390625	11.6328125	11.07578125	11.55820313	-0.482421875	-0.23890625	0.074609375	0.318125	0.006206757	0.209846138	0.809650197	0.071816043	1	0	0	0
1534_at	CYB561	cytochrome b-561	5.786611328	6.324609375	5.908398438	6.291992188	-0.38359375	-0.537998047	0.032617188	-0.121787109	0.020567925	0.001924697	0.927349429	0.605569358	1	1	0	0
80777_at	CYB5B	cytochrome b5 type B (outer mitochondria	11.19265625	11.33320313	11.1734375	11.3734375	-0.2	-0.140546875	-0.040234375	0.01921875	0.007905137	0.062511094	0.739070372	0.899640308	1	0	0	0
124936_at	CYB5D2	cytochrome b5 domain containing 2	6.506308594	6.98046875	6.741796875	7.0765625	-0.334765625	-0.474160156	-0.09609375	-0.235488281	0.047645731	0.005532098	0.718699096	0.197814883	1	1	0	0
1727_at	CYB5R3	cytochrome b5 reductase 3	9.752207031	9.541015625	9.775	9.57890625	0.19609375	0.211191406	-0.037890625	-0.022792969	0.004230557	0.002415361	0.722823451	0.858793829	1	1	0	0
51167_at	CYB5R4	cytochrome b5 reductase 4	7.969394531	7.76171875	8.037890625	7.740234375	0.29765625	0.207675781	0.021484375	-0.068496094	0.02258032	0.12929777	0.941894035	0.749432584	1	0	0	0
79901_at	CYBRD1	cytochrome b reductase 1	8.1440625	10.428125	7.924609375	10.29140625	-2.366796875	-2.2840625	0.13671875	0.219453125	9.29E-06	1.29E-05	0.855440267	0.728176087	1	1	0	0
1537_at	CYC1	cytochrome c-1	9.036464844	8.68515625	9.033203125	8.572265625	0.4609375	0.351308594	0.112890625	0.003261719	0.000124002	0.001243395	0.353004909	0.991206762	1	1	0	0
54205_at	CYCS	cytochrome c, somatic	4.899726563	4.619921875	4.866210938	4.618945313	0.247265625	0.279804688	0.000976563	0.033515625	0.080145193	0.044238848	0.998144049	0.906655226	0	1	0	0
26999_at	CYFIP2	cytoplasmic FMR1 interacting protein 2	12.52474609	11.99375	12.46757813	11.96875	0.498828125	0.530996094	0.025	0.057167969	2.42E-06	1.39E-06	0.854266283	0.558398954	1	1	0	0
50626_at	CYHR1	cysteine/histidine-rich 1	7.814658203	8.176953125	7.732617188	8.153125	-0.420507812	-0.362294922	0.023828125	0.082041016	0.036025942	0.07588847	0.960434701	0.821621752	1	0	0	0
1540_at	CYLD	cylindromatosis (turban tumor syndrome)	10.68689453	10.42851563	10.7453125	10.54375	0.2015625	0.258378906	-0.115234375	-0.058417969	0.025651204	0.005013035	0.256496943	0.668202909	1	1	0	0
1543_at	CYP1A1	cytochrome P450, family 1, subfamily A,	4.854179688	4.569921875	4.7859375	4.68203125	0.10390625	0.284257813	-0.112109375	0.068242188	0.393739397	0.005234581	0.342389577	0.643516362	0	1	0	0
57404_at	CYP20A1	cytochrome P450, family 20, subfamily A,	9.477675781	9.20390625	9.39921875	9.10859375	0.290625	0.273769531	0.0953125	0.078457031	0.001881878	0.002977946	0.375547394	0.502205379	1	1	0	0
120227_at	CYP2R1	cytochrome P450, family 2, subfamily R,	8.139726563	8.433203125	8.10546875	8.569140625	-0.463671875	-0.293476563	-0.1359375	0.034257812	0.042310765	0.249550903	0.701245396	0.947913183	1	0	0	0
113612_at	CYP2U1	cytochrome P450, family 2, subfamily U,	7.044189453	7.519140625	7.205078125	7.420117188	-0.215039063	-0.474951172	0.099023438	-0.160888672	0.167867371	0.001864361	0.645202067	0.352406543	0	1	0	0
126410_at	CYP4F22	cytochrome P450, family 4, subfamily F,	6.065849609	5.408203125	6.078515625	5.576367188	0.502148438	0.657646484	-0.168164063	-0.012666016	0.022525598	0.00363594	0.58572786	0.982639198	1	1	0	0
1595_at	CYP51A1	cytochrome P450, family 51, subfamily A,	6.449160156	5.281445313	6.380078125	5.116210938	1.263867188	1.167714844	0.165234375	0.069082031	8.25E-06	1.68E-05	0.561518242	0.862619686	1	1	0	0
9267_at	CYTH1	cytohesin 1	11.63615234	11.94882813	11.5828125	11.85546875	-0.27265625	-0.312675781	0.093359375	0.053339844	0.001153518	0.000366022	0.304193769	0.646553298	1	1	0	0
9265_at	CYTH3	cytohesin 3	7.391113281	8.780078125	7.3984375	8.7078125	-1.309375	-1.388964844	0.072265625	-0.007324219	1.03E-07	6.52E-08	0.729226597	0.983019028	1	1	0	0
27128_at	CYTH4	cytohesin 4	10.58361328	10.87773438	10.55039063	10.8921875	-0.341796875	-0.294121094	-0.014453125	0.033222656	0.004280509	0.012187056	0.958849019	0.888100923	1	1	0	0
9595_at	CYTIP	cytohesin 1 interacting protein	11.49060547	11.25117188	11.49140625	11.28632813	0.205078125	0.239433594	-0.03515625	-0.000800781	0.021994888	0.008098641	0.830975135	0.997595543	1	1	0	0
728294_at	D2HGDH	D-2-hydroxyglutarate dehydrogenase	5.616132813	6.099023438	5.767382813	6.220117188	-0.452734375	-0.482890625	-0.12109375	-0.15125	0.016072489	0.010560171	0.669666688	0.555368611	1	1	0	0
23002_at	DAAM1	dishevelled associated activator of morp	6.029599609	6.437695312	5.991601562	6.618164062	-0.6265625	-0.408095703	-0.18046875	0.037998047	0.000217033	0.00662353	0.288004163	0.900415237	1	1	0	0
1601_at	DAB2	disabled homolog 2, mitogen-responsive p	7.912041016	8.716210938	7.871875	8.583984375	-0.712109375	-0.804169922	0.132226563	0.040166016	0.001346722	0.000492434	0.678173997	0.930059201	1	1	0	0
100506068_at	DACT3-AS1	DACT3 antisense RNA 1	4.970566406	4.924609375	5.05703125	4.873046875	0.183984375	0.045957031	0.0515625	-0.086464844	0.009303232	0.663112696	0.606134662	0.280060765	1	0	0	0
1603_at	DAD1	defender against cell death 1	12.54363281	11.91171875	12.66210938	11.928125	0.733984375	0.631914063	-0.01640625	-0.118476563	0.000750058	0.002468286	0.973983901	0.706818215	1	1	0	0
1605_at	DAG1	dystroglycan 1 (dystrophin-associated gl	7.282919922	7.067382813	7.184960938	6.834765625	0.350195312	0.215537109	0.232617188	0.097958984	0.036780535	0.251065704	0.203279111	0.70988283	1	0	0	0
221955_at	DAGLB	diacylglycerol lipase, beta	8.168183594	8.47265625	8.046484375	8.579296875	-0.5328125	-0.304472656	-0.106640625	0.121699219	0.00017411	0.013537903	0.511074147	0.42697478	1	1	0	0
26007_at	DAK	dihydroxyacetone kinase 2 homolog (S. ce	7.051796875	7.301953125	7.2015625	7.749023438	-0.547460938	-0.25015625	-0.447070313	-0.149765625	0.000157323	0.046495821	0.000889159	0.297759231	1	1	1	0
55152_at	DALRD3	DALR anticodon binding domain containing	7.995800781	8.137695313	7.840039063	8.159765625	-0.319726563	-0.141894531	-0.022070313	0.155761719	0.006981016	0.290293032	0.931462656	0.229842244	1	0	0	0
57291_at	DANCR	differentiation antagonizing non-protein	9.170703125	8.70703125	9.19296875	8.729296875	0.463671875	0.463671875	-0.022265625	-0.022265625	0.013937314	0.013937314	0.960601159	0.960601159	1	1	0	0
1611_at	DAP	death-associated protein	9.913710938	9.412109375	10.0109375	9.451171875	0.559765625	0.501601562	-0.0390625	-0.097226562	3.72E-05	9.92E-05	0.849043076	0.490450524	1	1	0	0
1612_at	DAPK1	death-associated protein kinase 1	7.272973633	6.253320312	7.256640625	6.037109375	1.21953125	1.01965332	0.216210938	0.016333008	0.020055278	0.053804672	0.819969526	0.991234297	1	0	0	0
23604_at	DAPK2	death-associated protein kinase 2	5.488686523	6.6875	5.4375	6.524414063	-1.086914063	-1.198813477	0.163085938	0.051186523	0.023867511	0.012962946	0.85943077	0.964836462	1	1	0	0
1615_at	DARS	aspartyl-tRNA synthetase	10.16558594	9.23984375	9.782421875	9.129296875	0.653125	0.925742187	0.110546875	0.383164062	0.000907853	4.46E-05	0.697360852	0.036541151	1	1	0	1
55157_at	DARS2	aspartyl-tRNA synthetase 2, mitochondria	7.540175781	7.241015625	7.5046875	7.261523437	0.243164063	0.299160156	-0.020507813	0.035488281	0.056189118	0.017854778	0.942689207	0.889491086	0	1	0	0
1616_at	DAXX	death-domain associated protein	8.317412109	7.759570313	8.282617188	7.830664063	0.451953125	0.557841797	-0.07109375	0.034794922	0.000782466	0.000129341	0.718927973	0.890604744	1	1	0	0
26528_at	DAZAP1	DAZ associated protein 1	9.533808594	9.160546875	9.506640625	9.20625	0.300390625	0.373261719	-0.045703125	0.027167969	0.001524919	0.000247961	0.760024176	0.878601746	1	1	0	0
9802_at	DAZAP2	DAZ associated protein 2	11.59921875	11.62773438	11.71132813	11.77539063	-0.0640625	-0.028515625	-0.14765625	-0.112109375	0.474305269	0.821988144	0.034380007	0.124372673	0	0	1	0
1622_at	DBI	diazepam binding inhibitor (GABA recepto	7.638154297	7.458984375	7.673046875	7.166015625	0.50703125	0.179169922	0.29296875	-0.034892578	0.000367752	0.196938795	0.021694741	0.892934633	1	0	1	0
1627_at	DBN1	drebrin 1	7.726484375	6.38671875	7.878515625	6.4515625	1.426953125	1.339765625	-0.06484375	-0.15203125	6.03E-06	1.07E-05	0.887207039	0.651059917	1	1	0	0
28988_at	DBNL	drebrin-like	9.558105469	9.3109375	9.642578125	9.411328125	0.23125	0.247167969	-0.100390625	-0.084472656	0.037637106	0.026009889	0.484476411	0.587874582	1	1	0	0
1628_at	DBP	D site of albumin promoter (albumin D-bo	8.297871094	9.6390625	8.268164063	9.67578125	-1.407617188	-1.341191406	-0.03671875	0.029707031	3.01E-07	4.49E-07	0.911995104	0.932171884	1	1	0	0
80344_at	DCAF11	DDB1 and CUL4 associated factor 11	8.41875	8.339453125	8.606640625	8.39375	0.212890625	0.079296875	-0.054296875	-0.187890625	0.020875105	0.51573365	0.707181298	0.042325796	1	0	0	1
25853_at	DCAF12	DDB1 and CUL4 associated factor 12	9.605351563	9.804296875	9.69296875	9.834765625	-0.141796875	-0.198945312	-0.03046875	-0.087617187	0.02045999	0.001906664	0.76746965	0.184992622	1	1	0	0
25879_at	DCAF13	DDB1 and CUL4 associated factor 13	7.001904297	6.569140625	7.106054688	6.478125	0.627929688	0.432763672	0.091015625	-0.104150391	0.00017564	0.003683017	0.681294936	0.618271772	1	1	0	0
80067_at	DCAF17	DDB1 and CUL4 associated factor 17	8.862050781	9.3921875	8.871875	9.4	-0.528125	-0.530136719	-0.0078125	-0.009824219	5.88E-05	5.69E-05	0.977217343	0.970544847	1	1	0	0
26094_at	DCAF4	DDB1 and CUL4 associated factor 4	6.829111328	5.892382813	6.829492188	5.813671875	1.015820313	0.936728516	0.078710938	-0.000380859	8.39E-05	0.000170207	0.84625121	0.999590317	1	1	0	0
8816_at	DCAF5	DDB1 and CUL4 associated factor 5	10.59580078	10.84179688	10.58945313	10.89570313	-0.30625	-0.245996094	-0.05390625	0.006347656	0.001093759	0.005799163	0.690640251	0.977310015	1	1	0	0
50717_at	DCAF8	DDB1 and CUL4 associated factor 8	6.729736328	7.433984375	6.758398437	7.537890625	-0.779492188	-0.704248047	-0.10390625	-0.028662109	9.78E-05	0.000236399	0.688424711	0.939620726	1	1	0	0
285761_at	DCBLD1	discoidin, CUB and LCCL domain containin	6.935292969	6.396875	7.064257813	6.221484375	0.842773438	0.538417969	0.175390625	-0.128964844	0.018499491	0.157408791	0.772026241	0.848440632	1	0	0	0
1633_at	DCK	deoxycytidine kinase	10.22986328	10.5546875	10.21484375	10.51679688	-0.301953125	-0.324824219	0.037890625	0.015019531	0.002080911	0.001174877	0.82555788	0.943771923	1	1	0	0
9937_at	DCLRE1A	DNA cross-link repair 1A	7.044384766	6.542578125	7.104492188	6.639453125	0.465039063	0.501806641	-0.096875	-0.060107422	0.005183808	0.002947861	0.704331746	0.84460459	1	1	0	0
64858_at	DCLRE1B	DNA cross-link repair 1B	7.920087891	7.34140625	8.006054688	7.329296875	0.676757813	0.578681641	0.012109375	-0.085966797	4.74E-05	0.000188676	0.971120396	0.674144473	1	1	0	0
64421_at	DCLRE1C	DNA cross-link repair 1C	9.294941406	9.491796875	9.21015625	9.458984375	-0.248828125	-0.196855469	0.0328125	0.084785156	0.001554753	0.008809269	0.803097746	0.333232515	1	1	0	0
55802_at	DCP1A	DCP1 decapping enzyme homolog A (S. cere	9.846113281	9.86171875	10.03789063	9.951171875	0.08671875	-0.015605469	-0.089453125	-0.191777344	0.491555473	0.943151341	0.471738876	0.049430783	0	0	0	1
196513_at	DCP1B	DCP1 decapping enzyme homolog B (S. cere	7.179521484	7.498046875	7.29140625	7.581054687	-0.289648438	-0.318525391	-0.083007812	-0.111884766	0.0735814	0.04645407	0.75154428	0.628548442	0	1	0	0
167227_at	DCP2	DCP2 decapping enzyme homolog (S. cerevi	9.093710938	9.371484375	8.967578125	9.251171875	-0.28359375	-0.277773438	0.1203125	0.126132812	0.009388906	0.010779987	0.349387042	0.31780284	1	1	0	0
1635_at	DCTD	dCMP deaminase	10.33347656	9.66171875	10.4546875	9.847265625	0.607421875	0.671757813	-0.185546875	-0.121210938	8.94E-05	3.64E-05	0.186547351	0.464499014	1	1	0	0
10540_at	DCTN2	dynactin 2 (p50)	9.880644531	9.566796875	10.025	9.57890625	0.44609375	0.313847656	-0.012109375	-0.144355469	6.65E-05	0.001344196	0.955685923	0.137469006	1	1	0	0
11258_at	DCTN3	dynactin 3 (p22)	9.020410156	9.261328125	9.1	9.34375	-0.24375	-0.240917969	-0.082421875	-0.079589844	0.048120291	0.051027558	0.650190528	0.666782508	1	0	0	0
84516_at	DCTN5	dynactin 5 (p25)	10.18958984	10.01132813	10.20195313	9.9984375	0.203515625	0.178261719	0.012890625	-0.012363281	0.012445326	0.028000026	0.944161159	0.947095846	1	1	0	0
10671_at	DCTN6	dynactin 6	10.43275391	10.18242188	10.62109375	10.3484375	0.27265625	0.250332031	-0.166015625	-0.188339844	0.031326181	0.049565096	0.239298965	0.164200079	1	1	0	0
79077_at	DCTPP1	dCTP pyrophosphatase 1	8.851933594	7.446484375	9.02890625	7.396484375	1.632421875	1.405449219	0.05	-0.176972656	6.88E-07	2.56E-06	0.904376233	0.50552502	1	1	0	0
54165_at	DCUN1D1	DCN1, defective in cullin neddylation 1,	9.627753906	9.363671875	9.672265625	9.55	0.122265625	0.264082031	-0.186328125	-0.044511719	0.333232515	0.014195579	0.091309371	0.819112904	0	1	0	0
55208_at	DCUN1D2	DCN1, defective in cullin neddylation 1,	8.217167969	8.85078125	8.26328125	8.7875	-0.52421875	-0.633613281	0.06328125	-0.046113281	0.003299949	0.000739465	0.846020844	0.896092003	1	1	0	0
123879_at	DCUN1D3	DCN1, defective in cullin neddylation 1,	8.875830078	8.559765625	8.938671875	8.60234375	0.336328125	0.316064453	-0.042578125	-0.062841797	0.044574502	0.060758122	0.900553907	0.839868066	1	0	0	0
23142_at	DCUN1D4	DCN1, defective in cullin neddylation 1,	9.528574219	9.8390625	9.48203125	9.5828125	-0.10078125	-0.310488281	0.25625	0.046542969	0.494612765	0.006779795	0.02364131	0.820544821	0	1	1	0
84259_at	DCUN1D5	DCN1, defective in cullin neddylation 1,	7.244628906	6.747851563	7.334179688	6.528125	0.806054688	0.496777344	0.219726563	-0.089550781	0.0001444	0.007039065	0.293324507	0.771432728	1	1	0	0
23564_at	DDAH2	dimethylarginine dimethylaminohydrolase	9.207578125	7.868554688	9.3984375	7.908789063	1.489648438	1.339023438	-0.040234375	-0.190859375	3.52E-06	9.29E-06	0.934860743	0.518213005	1	1	0	0
1642_at	DDB1	damage-specific DNA binding protein 1, 1	10.45587891	10.071875	10.58046875	10.05273438	0.527734375	0.384003906	0.019140625	-0.124589844	7.67E-07	1.30E-05	0.886297143	0.063484211	1	1	0	0
1643_at	DDB2	damage-specific DNA binding protein 2, 4	8.639257812	9.613671875	8.7234375	9.863671875	-1.140234375	-0.974414062	-0.25	-0.084179687	1.25E-06	5.03E-06	0.111906914	0.729226597	1	1	0	0
23259_at	DDHD2	DDHD domain containing 2	9.736113281	9.48828125	9.744140625	9.46171875	0.282421875	0.247832031	0.0265625	-0.008027344	0.018933228	0.039902208	0.91619169	0.979349892	1	1	0	0
1649_at	DDIT3	DNA-damage-inducible transcript 3	6.954580078	5.920117188	6.9453125	5.89765625	1.04765625	1.034462891	0.022460938	0.009267578	0.008136567	0.008872682	0.982659236	0.993139953	1	1	0	0
54541_at	DDIT4	DNA-damage-inducible transcript 4	9.265585938	7.91953125	8.705078125	7.457421875	1.24765625	1.346054688	0.462109375	0.560507812	7.29E-07	3.73E-07	0.00382167	0.000846295	1	1	1	1
1650_at	DDOST	dolichyl-diphosphooligosaccharide--prote	10.97375	10.74609375	11.05664063	10.80703125	0.249609375	0.22765625	-0.0609375	-0.082890625	6.54E-05	0.00014656	0.306588031	0.12404373	1	1	0	0
780_at	DDR1	discoidin domain receptor tyrosine kinas	5.849833984	5.576953125	5.8828125	5.6515625	0.23125	0.272880859	-0.074609375	-0.032978516	0.01268876	0.003999016	0.554423069	0.850790049	1	1	0	0
100037417_at	DDTL	D-dopachrome tautomerase-like	6.772314453	6.717773437	6.416992187	6.740234375	-0.323242188	0.054541016	-0.022460938	0.355322266	0.068421322	0.873281467	0.956966224	0.04282145	0	0	0	1
1653_at	DDX1	DEAD (Asp-Glu-Ala-Asp) box helicase 1	9.318652344	8.93046875	9.374609375	8.880859375	0.49375	0.388183594	0.049609375	-0.055957031	0.000578971	0.003884307	0.839090671	0.81130644	1	1	0	0
1662_at	DDX10	DEAD (Asp-Glu-Ala-Asp) box polypeptide 1	7.711464844	6.701757813	7.680664063	6.413085938	1.267578125	1.009707031	0.288671875	0.030800781	0.000304703	0.001985437	0.470126488	0.96776586	1	1	0	0
8886_at	DDX18	DEAD (Asp-Glu-Ala-Asp) box polypeptide 1	10.07875	9.71171875	9.92109375	9.488671875	0.432421875	0.36703125	0.223046875	0.15765625	0.000122037	0.00050055	0.019872124	0.112967161	1	1	1	0
55308_at	DDX19A	DEAD (Asp-Glu-Ala-Asp) box polypeptide 1	8.836279297	8.4234375	8.904296875	8.6265625	0.277734375	0.412841797	-0.203125	-0.068017578	0.013427671	0.000696183	0.075113066	0.695417779	1	1	0	0
11218_at	DDX20	DEAD (Asp-Glu-Ala-Asp) box polypeptide 2	8.17703125	7.79140625	8.371484375	7.81015625	0.561328125	0.385625	-0.01875	-0.194453125	0.000392207	0.007387572	0.955404459	0.213714387	1	1	0	0
9188_at	DDX21	DEAD (Asp-Glu-Ala-Asp) box helicase 21	9.221445313	7.142773438	9.2765625	7.307226563	1.969335938	2.078671875	-0.164453125	-0.055117188	2.12E-06	1.32E-06	0.705042219	0.92655779	1	1	0	0
55661_at	DDX27	DEAD (Asp-Glu-Ala-Asp) box polypeptide 2	8.077509766	7.77265625	8.161914063	7.856835938	0.305078125	0.304853516	-0.084179687	-0.084404297	0.049851551	0.050055532	0.736157705	0.735169935	1	0	0	0
55794_at	DDX28	DEAD (Asp-Glu-Ala-Asp) box polypeptide 2	6.098232422	6.401367188	6.140234375	6.44921875	-0.308984375	-0.303134766	-0.047851563	-0.042001953	0.021055676	0.023681574	0.850523703	0.872612562	1	1	0	0
64794_at	DDX31	DEAD (Asp-Glu-Ala-Asp) box polypeptide 3	7.305820313	6.371679688	7.419335938	6.478320313	0.941015625	0.934140625	-0.106640625	-0.113515625	3.01E-05	3.22E-05	0.700375348	0.674422863	1	1	0	0
10212_at	DDX39A	DEAD (Asp-Glu-Ala-Asp) box polypeptide 3	8.343652344	7.503515625	8.425390625	7.465625	0.959765625	0.840136719	0.037890625	-0.081738281	1.72E-05	5.79E-05	0.916046796	0.780156734	1	1	0	0
51428_at	DDX41	DEAD (Asp-Glu-Ala-Asp) box polypeptide 4	9.122539062	8.71171875	9.192578125	8.891015625	0.3015625	0.410820313	-0.179296875	-0.070039062	0.010169794	0.001008846	0.146336935	0.699578219	1	1	0	0
55510_at	DDX43	DEAD (Asp-Glu-Ala-Asp) box polypeptide 4	4.916962891	4.61484375	4.894726563	4.668164062	0.2265625	0.302119141	-0.053320312	0.022236328	0.040372482	0.006788131	0.776393964	0.925232684	1	1	0	0
51202_at	DDX47	DEAD (Asp-Glu-Ala-Asp) box polypeptide 4	10.53574219	9.733984375	10.55078125	9.723828125	0.826953125	0.801757813	0.01015625	-0.015039062	3.38E-05	4.46E-05	0.980336119	0.969175413	1	1	0	0
54555_at	DDX49	DEAD (Asp-Glu-Ala-Asp) box polypeptide 4	7.412626953	7.458789063	7.590039063	7.262109375	0.327929688	-0.046162109	0.196679688	-0.177412109	0.006735436	0.834761054	0.112932295	0.16499519	1	0	0	0
57696_at	DDX55	DEAD (Asp-Glu-Ala-Asp) box polypeptide 5	7.139667969	6.965625	7.156445313	6.817578125	0.338867188	0.174042969	0.148046875	-0.016777344	0.029859145	0.346211121	0.453349847	0.964298729	1	0	0	0
54606_at	DDX56	DEAD (Asp-Glu-Ala-Asp) box helicase 56	8.75765625	8.480859375	8.790625	8.384765625	0.405859375	0.276796875	0.09609375	-0.03296875	0.009917446	0.08324944	0.690274274	0.92047381	1	0	0	0
23586_at	DDX58	DEAD (Asp-Glu-Ala-Asp) box polypeptide 5	9.970292969	10.32148438	9.865625	10.16523438	-0.299609375	-0.351191406	0.15625	0.104667969	0.027330816	0.010154933	0.325535724	0.580477817	1	1	0	0
1656_at	DDX6	DEAD (Asp-Glu-Ala-Asp) box helicase 6	11.41851563	11.70078125	11.51289063	11.77460938	-0.26171875	-0.282265625	-0.073828125	-0.094375	0.001897855	0.001041706	0.475046359	0.3123291	1	1	0	0
91351_at	DDX60L	DEAD (Asp-Glu-Ala-Asp) box polypeptide 6	9.216210937	9.4625	9.222265625	9.329296875	-0.10703125	-0.246289063	0.133203125	-0.006054688	0.411825269	0.01983711	0.264715852	0.98266035	0	1	0	0
26063_at	DECR2	2,4-dienoyl CoA reductase 2, peroxisomal	7.158027344	7.196289063	7.08515625	7.525	-0.43984375	-0.038261719	-0.328710938	0.072871094	0.010733997	0.915472428	0.057669782	0.812506771	1	0	0	0
8560_at	DEGS1	delta(4)-desaturase, sphingolipid 1	9.456191406	8.61015625	9.49140625	8.883984375	0.607421875	0.846035156	-0.273828125	-0.035214844	0.00125612	7.35E-05	0.143438512	0.926257795	1	1	0	0
123099_at	DEGS2	delta(4)-desaturase, sphingolipid 2	7.912353516	8.440429688	7.833203125	8.246875	-0.413671875	-0.528076172	0.193554688	0.079150391	0.081538656	0.02318499	0.536058713	0.858793829	0	1	0	0
57706_at	DENND1A	DENN/MADD domain containing 1A	8.604462891	8.840625	8.67890625	8.810546875	-0.131640625	-0.236162109	0.030078125	-0.074443359	0.03607372	0.000581104	0.779257647	0.304213192	1	1	0	0
79961_at	DENND2D	DENN/MADD domain containing 2D	11.8540625	12.14453125	11.65117188	12.10625	-0.455078125	-0.29046875	0.03828125	0.202890625	7.42E-05	0.003143738	0.826567657	0.033450426	1	1	0	1
22898_at	DENND3	DENN/MADD domain containing 3	9.082519531	7.460351563	9.047265625	7.52109375	1.526171875	1.622167969	-0.060742188	0.035253906	0.000101956	5.97E-05	0.933383562	0.964836462	1	1	0	0
10260_at	DENND4A	DENN/MADD domain containing 4A	10.20701172	10.41328125	10.15390625	10.36601563	-0.212109375	-0.206269531	0.047265625	0.053105469	0.00593511	0.007242189	0.684509765	0.63140743	1	1	0	0
55667_at	DENND4C	DENN/MADD domain containing 4C	9.67078125	10.05742188	9.708203125	10.04609375	-0.337890625	-0.386640625	0.011328125	-0.037421875	0.000132878	4.01E-05	0.948239285	0.769357227	1	1	0	0
23258_at	DENND5A	DENN/MADD domain containing 5A	8.531337891	7.847851563	8.5984375	7.70625	0.8921875	0.683486328	0.141601563	-0.067099609	6.28E-05	0.000626877	0.579173358	0.845490448	1	1	0	0
160518_at	DENND5B	DENN/MADD domain containing 5B	4.63480957	4.791992188	4.589453125	4.886523438	-0.297070313	-0.157182617	-0.09453125	0.045356445	0.024326481	0.301698196	0.619018089	0.857184181	1	0	0	0
201627_at	DENND6A	DENN/MADD domain containing 6A	8.504804688	8.855859375	8.588671875	8.8703125	-0.281640625	-0.351054688	-0.014453125	-0.083867187	0.000813474	0.000123755	0.932539099	0.370176446	1	1	0	0
9681_at	DEPDC5	DEP domain containing 5	8.336494141	8.680078125	8.39921875	8.68671875	-0.2875	-0.343583984	-0.006640625	-0.062724609	0.010529013	0.00293582	0.982162742	0.725629757	1	1	0	0
79139_at	DERL1	derlin 1	12.24425781	12.05703125	12.29140625	12.10390625	0.1875	0.187226563	-0.046875	-0.047148437	0.027175477	0.027392543	0.731640538	0.729345001	1	1	0	0
51009_at	DERL2	derlin 2	10.74982422	10.33164063	10.8625	10.22421875	0.63828125	0.418183594	0.107421875	-0.112675781	2.21E-05	0.000885919	0.473680399	0.443625814	1	1	0	0
27351_at	DESI1	desumoylating isopeptidase 1	9.78484375	9.36328125	9.722265625	9.309375	0.412890625	0.4215625	0.05390625	0.062578125	0.011178861	0.009750304	0.862703768	0.834830053	1	1	0	0
55070_at	DET1	de-etiolated homolog 1 (Arabidopsis)	7.071601563	7.31640625	7.070703125	7.416601563	-0.345898438	-0.244804688	-0.100195313	0.000898438	0.013708623	0.087952676	0.61982345	0.998416582	1	0	0	0
25861_at	DFNB31	deafness, autosomal recessive 31	5.984394531	7.071679688	5.864648438	6.815234375	-0.950585938	-1.087285156	0.256445312	0.119746094	2.58E-06	7.88E-07	0.064663681	0.505725095	1	1	0	0
8694_at	DGAT1	diacylglycerol O-acyltransferase 1	9.336191406	9.4765625	9.33046875	9.544921875	-0.214453125	-0.140371094	-0.068359375	0.005722656	0.000304139	0.008413667	0.247309674	0.963841735	1	1	0	0
25786_at	DGCR11	DiGeorge syndrome critical region gene 1	6.555214844	6.884765625	6.530664063	6.962109375	-0.431445312	-0.329550781	-0.07734375	0.024550781	0.000660473	0.005394843	0.655748277	0.920443837	1	1	0	0
9993_at	DGCR2	DiGeorge syndrome critical region gene 2	9.310292969	9.710546875	9.38515625	9.818359375	-0.433203125	-0.400253906	-0.1078125	-0.074863281	0.000201195	0.000396521	0.380193848	0.604505984	1	1	0	0
85359_at	DGCR6L	DiGeorge syndrome critical region gene 6	7.718496094	8.290234375	7.921875	8.28984375	-0.36796875	-0.571738281	0.000390625	-0.203378906	0.060332349	0.003988974	0.999530355	0.387012938	0	1	0	0
1606_at	DGKA	diacylglycerol kinase, alpha 80kDa	9.151757813	9.375	9.274609375	9.28125	-0.006640625	-0.223242188	0.09375	-0.122851563	0.982224957	0.04822758	0.534276809	0.359074904	0	1	0	0
8527_at	DGKD	diacylglycerol kinase, delta 130kDa	10.42484375	11.14765625	10.25	11.1203125	-0.8703125	-0.7228125	0.02734375	0.17484375	1.30E-08	5.90E-08	0.821469309	0.009284751	1	1	0	1
8526_at	DGKE	diacylglycerol kinase, epsilon 64kDa	7.757587891	7.528515625	7.632226562	7.3640625	0.268164063	0.229072266	0.164453125	0.125361328	0.001503095	0.00496714	0.040330006	0.136542389	1	1	1	0
139189_at	DGKK	diacylglycerol kinase, kappa	6.604462891	7.173632812	6.488085937	6.904492187	-0.41640625	-0.569169922	0.269140625	0.116376953	7.43E-05	4.42E-06	0.00286361	0.228355061	1	1	1	0
1609_at	DGKQ	diacylglycerol kinase, theta 110kDa	8.291015625	8.421484375	8.212109375	8.48671875	-0.274609375	-0.13046875	-0.065234375	0.07890625	0.003217504	0.180465571	0.615248745	0.506721179	1	0	0	0
8525_at	DGKZ	diacylglycerol kinase, zeta	7.983769531	8.496875	8.153515625	8.506640625	-0.353125	-0.513105469	-0.009765625	-0.169746094	0.015304762	0.000992071	0.97908997	0.31539193	1	1	0	0
1718_at	DHCR24	24-dehydrocholesterol reductase	8.641767578	7.125390625	8.633789063	7.231445313	1.40234375	1.516376953	-0.106054687	0.007978516	2.58E-05	1.28E-05	0.823631256	0.991421038	1	1	0	0
1717_at	DHCR7	7-dehydrocholesterol reductase	7.709521484	6.830664063	7.845507813	6.81875	1.026757813	0.878857422	0.011914063	-0.135986328	8.81E-07	3.45E-06	0.970657411	0.395205696	1	1	0	0
79947_at	DHDDS	dehydrodolichyl diphosphate synthase	9.276757812	8.778515625	9.411328125	9.166796875	0.24453125	0.498242187	-0.38828125	-0.134570313	0.143720532	0.002439469	0.014303253	0.522974112	0	1	1	0
1723_at	DHODH	dihydroorotate dehydrogenase (quinone)	5.917470703	5.477929688	5.937304688	5.57578125	0.361523438	0.439541016	-0.097851563	-0.019833984	0.04422707	0.014177654	0.73467792	0.962934035	1	1	0	0
9249_at	DHRS3	dehydrogenase/reductase (SDR family) mem	9.939335938	9.0796875	9.596875	9.021875	0.575	0.859648437	0.0578125	0.342460937	0.006656499	0.000274924	0.891579387	0.115396054	1	1	0	0
55449_at	DHRS4-AS1	DHRS4 antisense RNA 1	6.8253125	7.3359375	7.047070312	7.328710937	-0.281640625	-0.510625	0.007226562	-0.221757813	0.131856203	0.004912466	0.988336965	0.272097778	0	1	0	0
51635_at	DHRS7	dehydrogenase/reductase (SDR family) mem	10.25582031	10.0046875	10.33359375	10.14257813	0.191015625	0.251132813	-0.137890625	-0.077773438	0.145926519	0.044020523	0.349046165	0.681710899	0	1	0	0
55526_at	DHTKD1	dehydrogenase E1 and transketolase domai	8.31015625	8.8296875	8.273242188	8.7953125	-0.522070313	-0.51953125	0.034375	0.036914063	1.34E-05	1.40E-05	0.838164553	0.822237892	1	1	0	0
1665_at	DHX15	DEAH (Asp-Glu-Ala-His) box polypeptide 1	10.01822266	9.719140625	9.99140625	9.72734375	0.2640625	0.299082031	-0.008203125	0.026816406	0.003720754	0.001435847	0.969956854	0.87874901	1	1	0	0
56919_at	DHX33	DEAH (Asp-Glu-Ala-His) box polypeptide 3	7.555224609	7.349609375	7.612890625	7.3359375	0.276953125	0.205615234	0.013671875	-0.057666016	0.013160237	0.069162557	0.959135207	0.754332543	1	0	0	0
57647_at	DHX37	DEAH (Asp-Glu-Ala-His) box polypeptide 3	6.930341797	6.066796875	6.886523438	6.055273438	0.83125	0.863544922	0.011523437	0.043818359	1.16E-06	8.26E-07	0.965277949	0.827139199	1	1	0	0
79665_at	DHX40	DEAH (Asp-Glu-Ala-His) box polypeptide 4	6.904150391	7.336523438	6.906640625	7.517382813	-0.610742188	-0.432373047	-0.180859375	-0.002490234	0.000379799	0.005803479	0.312894808	0.995052707	1	1	0	0
79132_at	DHX58	DEXH (Asp-Glu-X-His) box polypeptide 58	5.893330078	6.175390625	6.083984375	6.336328125	-0.25234375	-0.282060547	-0.1609375	-0.190654297	0.050459722	0.027659171	0.266663711	0.163859988	0	1	0	0
1659_at	DHX8	DEAH (Asp-Glu-Ala-His) box polypeptide 8	9.289863281	9.737890625	9.37890625	9.741015625	-0.362109375	-0.448027344	-0.003125	-0.089042969	2.38E-05	3.44E-06	0.986402621	0.228636113	1	1	0	0
1660_at	DHX9	DEAH (Asp-Glu-Ala-His) box polypeptide 9	11.19451172	10.6921875	11.14726563	10.50429688	0.64296875	0.502324219	0.187890625	0.047246094	3.44E-06	3.26E-05	0.051734949	0.770718263	1	1	0	0
1729_at	DIAPH1	diaphanous homolog 1 (Drosophila)	11.55953125	11.32109375	11.56054688	11.353125	0.207421875	0.2384375	-0.03203125	-0.001015625	0.003240526	0.001095686	0.786267076	0.995513951	1	1	0	0
23405_at	DICER1	dicer 1, ribonuclease type III	10.43021484	10.27304688	10.3578125	10.26328125	0.09453125	0.157167969	0.009765625	0.072402344	0.182930735	0.017002687	0.948712645	0.355002546	0	1	0	0
27042_at	DIEXF	digestive organ expansion factor homolog	6.998320313	6.480078125	7.011328125	6.516210938	0.495117188	0.518242188	-0.036132813	-0.013007812	0.026414236	0.020142885	0.942794829	0.982399488	1	1	0	0
27292_at	DIMT1	DIM1 dimethyladenosine transferase 1 hom	8.674052734	7.88203125	8.63671875	7.769335938	0.867382813	0.792021484	0.112695313	0.037333984	1.34E-05	3.06E-05	0.595200965	0.903779842	1	1	0	0
23181_at	DIP2A	DIP2 disco-interacting protein 2 homolog	8.97625	9.710546875	8.89375	9.5671875	-0.6734375	-0.734296875	0.143359375	0.0825	0.000130759	6.13E-05	0.450613897	0.734030631	1	1	0	0
22982_at	DIP2C	DIP2 disco-interacting protein 2 homolog	6.063203125	6.267578125	5.958984375	6.23515625	-0.276171875	-0.204375	0.032421875	0.10421875	0.003435103	0.025895192	0.852714685	0.33391097	1	1	0	0
84925_at	DIRC2	disrupted in renal carcinoma 2	8.517177734	9.94609375	8.519140625	9.93671875	-1.417578125	-1.428916016	0.009375	-0.001962891	4.27E-07	4.01E-07	0.983019028	0.996862267	1	1	0	0
129563_at	DIS3L2	DIS3 mitotic control homolog (S. cerevis	8.85171875	8.827734375	8.69375	8.899609375	-0.205859375	0.023984375	-0.071875	0.15796875	0.018899264	0.892826197	0.544741615	0.077119267	1	0	0	0
84976_at	DISP1	dispatched homolog 1 (Drosophila)	5.603193359	5.811914063	5.530273438	5.930273438	-0.4	-0.208720703	-0.118359375	0.072919922	0.000396196	0.04044888	0.316824575	0.618051139	1	1	0	0
1736_at	DKC1	dyskeratosis congenita 1, dyskerin	8.693251953	8.252734375	8.7578125	8.147460938	0.610351562	0.440517578	0.105273437	-0.064560547	2.60E-05	0.000455748	0.469406135	0.721522503	1	1	0	0
54553_at	DKFZP434I0714	uncharacterized protein DKFZP434I0714	6.712988281	6.185546875	6.61875	6.187109375	0.431640625	0.527441406	-0.0015625	0.094238281	0.001481905	0.000278452	0.996683312	0.606816111	1	1	0	0
222161_at	DKFZP586I1420	uncharacterized protein DKFZp586I1420	9.251835937	9.853515625	8.997265625	9.678515625	-0.68125	-0.601679687	0.175	0.254570313	2.96E-07	8.80E-07	0.022692744	0.001643157	1	1	1	1
399716_at	DKFZp667F0711	uncharacterized protein DKFZp667F0711	4.625683594	4.926953125	4.610546875	4.966796875	-0.35625	-0.301269531	-0.03984375	0.015136719	0.024525426	0.060019016	0.902457317	0.968969823	1	0	0	0
1737_at	DLAT	dihydrolipoamide S-acetyltransferase	8.087919922	7.750195313	8.16796875	7.739648438	0.428320313	0.337724609	0.010546875	-0.080048828	0.001656002	0.009543219	0.973997138	0.68732488	1	1	0	0
8847_at	DLEU2	deleted in lymphocytic leukemia 2 (non-p	6.256992188	6.865039063	5.994140625	6.449609375	-0.45546875	-0.608046875	0.415429688	0.262851563	0.08752996	0.019482367	0.127664029	0.413354806	0	1	0	0
1739_at	DLG1	discs, large homolog 1 (Drosophila)	9.945898438	10.18398438	9.853515625	10.05742188	-0.20390625	-0.238085937	0.1265625	0.092382813	0.018999754	0.006817652	0.175295551	0.378890657	1	1	0	0
1741_at	DLG3	discs, large homolog 3 (Drosophila)	7.032207031	7.419140625	7.122265625	7.409960938	-0.287695313	-0.386933594	0.009179687	-0.090058594	0.032417116	0.004801451	0.978668938	0.651769835	1	1	0	0
9231_at	DLG5	discs, large homolog 5 (Drosophila)	8.513710937	8.880273437	8.43359375	8.768554687	-0.334960938	-0.3665625	0.11171875	0.080117187	0.028919885	0.016936457	0.610350063	0.751029215	1	1	0	0
649446_at	DLGAP1-AS1	DLGAP1 antisense RNA 1	8.820390625	9.390625	8.57109375	9.271875	-0.70078125	-0.570234375	0.11875	0.249296875	7.44E-05	0.000448532	0.55314281	0.099889265	1	1	0	0
84777_at	DLGAP1-AS2	DLGAP1 antisense RNA 2	7.839042969	8.513671875	7.91171875	8.764453125	-0.852734375	-0.674628906	-0.25078125	-0.072675781	0.000810738	0.004994467	0.378291984	0.875244467	1	1	0	0
28514_at	DLL1	delta-like 1 (Drosophila)	8.548574219	7.262304687	8.741210937	7.39140625	1.349804688	1.286269531	-0.129101563	-0.192636719	8.09E-07	1.23E-06	0.590860888	0.337975447	1	1	0	0
1743_at	DLST	dihydrolipoamide S-succinyltransferase (	8.006894531	8.334765625	8.08046875	8.445703125	-0.365234375	-0.327871094	-0.1109375	-0.073574219	0.007547115	0.015508592	0.544485725	0.736542495	1	1	0	0
1749_at	DLX5	distal-less homeobox 5	4.943388672	5.211523437	5.039257812	4.971875	0.067382813	-0.268134766	0.239648437	-0.095869141	0.639940378	0.006841089	0.014565765	0.433940611	0	1	1	0
55929_at	DMAP1	DNA methyltransferase 1 associated prote	6.802294922	7.168164063	6.902539063	7.014453125	-0.111914063	-0.365869141	0.153710938	-0.100244141	0.697147517	0.049687471	0.537504791	0.73811956	0	1	0	0
1760_at	DMPK	dystrophia myotonica-protein kinase	7.757734375	7.463085938	7.78203125	7.53984375	0.2421875	0.294648438	-0.076757813	-0.024296875	0.094481827	0.036695094	0.735979215	0.938580367	0	1	0	0
1762_at	DMWD	dystrophia myotonica, WD repeat containi	9.536386719	8.9609375	9.446484375	8.874609375	0.571875	0.575449219	0.086328125	0.089902344	0.004714314	0.004503734	0.806066072	0.795101208	1	1	0	0
25981_at	DNAH1	dynein, axonemal, heavy chain 1	8.977148438	9.175390625	8.910546875	9.21171875	-0.301171875	-0.198242188	-0.036328125	0.066601563	0.024280324	0.165606081	0.89366626	0.767303526	1	0	0	0
3301_at	DNAJA1	DnaJ (Hsp40) homolog, subfamily A, membe	9.319804687	8.596875	9.241796875	8.40390625	0.837890625	0.722929687	0.19296875	0.078007812	0.005697303	0.015519976	0.668163286	0.898079319	1	1	0	0
10294_at	DNAJA2	DnaJ (Hsp40) homolog, subfamily A, membe	9.459121094	9.11171875	9.5171875	9.20234375	0.31484375	0.347402344	-0.090625	-0.058066406	0.000446446	0.000192058	0.344532801	0.619229082	1	1	0	0
9093_at	DNAJA3	DnaJ (Hsp40) homolog, subfamily A, membe	7.789404297	7.615234375	7.883984375	7.594726562	0.289257813	0.174169922	0.020507813	-0.094580078	0.031359761	0.246539368	0.947003154	0.628089684	1	0	0	0
55466_at	DNAJA4	DnaJ (Hsp40) homolog, subfamily A, membe	7.289833984	6.35625	7.12734375	6.250195313	0.877148438	0.933583984	0.106054688	0.162490234	0.000107514	6.23E-05	0.730781019	0.524504725	1	1	0	0
51726_at	DNAJB11	DnaJ (Hsp40) homolog, subfamily B, membe	11.06376953	9.93125	11.28671875	10.10898438	1.177734375	1.132519531	-0.177734375	-0.222949219	1.55E-07	2.17E-07	0.180121773	0.075388695	1	1	0	0
54788_at	DNAJB12	DnaJ (Hsp40) homolog, subfamily B, membe	8.601103516	8.27890625	8.71484375	8.5828125	0.13203125	0.322197266	-0.30390625	-0.113740234	0.33569267	0.006403119	0.009634386	0.436390214	0	1	1	0
3300_at	DNAJB2	DnaJ (Hsp40) homolog, subfamily B, membe	7.128867188	7.411523438	7.26015625	7.334570313	-0.074414063	-0.28265625	0.076953125	-0.131289063	0.620735503	0.007308398	0.603031841	0.264559063	0	1	0	0
25822_at	DNAJB5	DnaJ (Hsp40) homolog, subfamily B, membe	6.201699219	6.15859375	6.296289063	6.055078125	0.241210938	0.043105469	0.103515625	-0.094589844	0.006588379	0.771198199	0.307234235	0.368301744	1	0	0	0
10049_at	DNAJB6	DnaJ (Hsp40) homolog, subfamily B, membe	10.33869141	10.475	10.23945313	10.49257813	-0.253125	-0.136308594	-0.017578125	0.099238281	0.011816751	0.215736306	0.937327763	0.425869809	1	0	0	0
4189_at	DNAJB9	DnaJ (Hsp40) homolog, subfamily B, membe	9.717363281	8.63203125	9.9078125	8.734960937	1.172851563	1.085332031	-0.102929688	-0.190449219	3.46E-05	6.90E-05	0.793211143	0.526907964	1	1	0	0
54431_at	DNAJC10	DnaJ (Hsp40) homolog, subfamily C, membe	10.00458984	9.450390625	9.942578125	9.468359375	0.47421875	0.554199219	-0.01796875	0.062011719	8.56E-05	2.11E-05	0.93619564	0.690555461	1	1	0	0
55735_at	DNAJC11	DnaJ (Hsp40) homolog, subfamily C, membe	7.677421875	7.406054688	7.761914063	7.431054688	0.330859375	0.271367188	-0.025	-0.084492187	0.007345061	0.026168474	0.923597892	0.636964208	1	1	0	0
23317_at	DNAJC13	DnaJ (Hsp40) homolog, subfamily C, membe	9.6734375	9.86875	9.5390625	9.792578125	-0.253515625	-0.1953125	0.076171875	0.134375	0.00198495	0.012953362	0.438786859	0.095609784	1	1	0	0
29103_at	DNAJC15	DnaJ (Hsp40) homolog, subfamily C, membe	9.880878906	9.387109375	9.97890625	9.42421875	0.5546875	0.493769531	-0.037109375	-0.098027344	0.002673315	0.00629936	0.92177385	0.733003059	1	1	0	0
23341_at	DNAJC16	DnaJ (Hsp40) homolog, subfamily C, membe	8.420898437	8.58828125	8.333203125	8.52421875	-0.191015625	-0.167382813	0.0640625	0.087695312	0.027654388	0.055786233	0.603180813	0.412987131	1	0	0	0
55192_at	DNAJC17	DnaJ (Hsp40) homolog, subfamily C, membe	7.091630859	6.89453125	7.178125	7.128710938	0.049414062	0.197099609	-0.234179688	-0.086494141	0.657982799	0.008848694	0.002521533	0.320680635	0	1	1	0
202052_at	DNAJC18	DnaJ (Hsp40) homolog, subfamily C, membe	5.737460938	5.25	5.711328125	5.276367188	0.434960938	0.487460938	-0.026367188	0.026132813	0.058963775	0.032533872	0.961407179	0.961830892	0	1	0	0
27000_at	DNAJC2	DnaJ (Hsp40) homolog, subfamily C, membe	8.726210937	8.205078125	8.82421875	8.35078125	0.4734375	0.521132812	-0.145703125	-0.098007812	0.011478678	0.005916609	0.572664817	0.748955601	1	1	0	0
134218_at	DNAJC21	DnaJ (Hsp40) homolog, subfamily C, membe	9.887207031	9.758984375	9.74453125	9.5296875	0.21484375	0.128222656	0.229296875	0.142675781	0.011584995	0.154918693	0.007446557	0.103257312	1	0	1	0
548645_at	DNAJC25	DnaJ (Hsp40) homolog, subfamily C , memb	6.231386719	5.826757813	6.26328125	5.770117188	0.493164063	0.404628906	0.056640625	-0.031894531	0.038481786	0.09880407	0.908843906	0.954372575	1	0	0	0
51277_at	DNAJC27	DnaJ (Hsp40) homolog, subfamily C, membe	7.555185547	7.853515625	7.60234375	7.893945313	-0.291601562	-0.298330078	-0.040429687	-0.047158203	0.027435916	0.024094857	0.876646246	0.850788311	1	1	0	0
54943_at	DNAJC28	DnaJ (Hsp40) homolog, subfamily C, membe	5.487050781	5.864648438	5.284765625	5.547460938	-0.262695312	-0.377597656	0.3171875	0.202285156	0.061022551	0.007108879	0.022109668	0.174368163	0	1	1	0
5611_at	DNAJC3	DnaJ (Hsp40) homolog, subfamily C, membe	9.634628906	8.387890625	9.781640625	8.465234375	1.31640625	1.246738281	-0.07734375	-0.147011719	4.57E-07	7.57E-07	0.769357227	0.459405365	1	1	0	0
3338_at	DNAJC4	DnaJ (Hsp40) homolog, subfamily C, membe	9.288144531	9.758984375	9.21171875	9.646875	-0.43515625	-0.470839844	0.112109375	0.076425781	0.000565702	0.000287257	0.437875235	0.656406871	1	1	0	0
80331_at	DNAJC5	DnaJ (Hsp40) homolog, subfamily C, membe	8.137001953	8.4984375	8.33671875	8.601171875	-0.264453125	-0.361435547	-0.102734375	-0.199716797	0.018654849	0.002075519	0.4777535	0.081840789	1	1	0	0
7266_at	DNAJC7	DnaJ (Hsp40) homolog, subfamily C, membe	8.597246094	8.405078125	8.61875	8.364453125	0.254296875	0.192167969	0.040625	-0.021503906	0.002216878	0.016121883	0.759863702	0.89440436	1	1	0	0
1773_at	DNASE1	deoxyribonuclease I	7.960673828	8.468554688	7.533789063	8.196875	-0.663085938	-0.507880859	0.271679687	0.426884766	0.005882243	0.032233215	0.328457837	0.077451201	1	1	0	0
1777_at	DNASE2	deoxyribonuclease II, lysosomal	8.486572266	8.74453125	8.5625	8.962109375	-0.399609375	-0.257958984	-0.217578125	-0.075927734	0.002839967	0.04754849	0.1039018	0.708568913	1	1	0	0
144132_at	DNHD1	dynein heavy chain domain 1	6.672880859	6.75390625	6.513476562	6.710546875	-0.197070313	-0.081025391	0.043359375	0.159404297	0.046991953	0.543856677	0.803433745	0.12182469	1	0	0	0
728489_at	DNLZ	DNL-type zinc finger	7.84484375	6.45	7.969140625	6.17578125	1.793359375	1.39484375	0.27421875	-0.124296875	0.000131963	0.001119812	0.642800585	0.8743486	1	1	0	0
26052_at	DNM3	dynamin 3	5.131650391	5.551367188	5.276367188	5.650195313	-0.373828125	-0.419716797	-0.098828125	-0.144716797	0.001969497	0.000778103	0.518830698	0.268008974	1	1	0	0
23268_at	DNMBP	dynamin binding protein	6.931425781	7.456054688	7.206835938	7.508984375	-0.302148438	-0.524628906	-0.052929688	-0.275410156	0.058838527	0.001642555	0.862035015	0.089803185	0	1	0	0
23549_at	DNPEP	aspartyl aminopeptidase	10.31681641	9.794921875	10.38632813	9.826171875	0.56015625	0.521894531	-0.03125	-0.069511719	0.001686496	0.002912583	0.932949227	0.821469309	1	1	0	0
10591_at	DNPH1	2'-deoxynucleoside 5'-phosphate N-hydrol	7.192939453	6.696679688	7.240820313	6.880859375	0.359960938	0.496259766	-0.184179688	-0.047880859	0.065417038	0.010458376	0.449174935	0.903799353	0	1	0	0
30836_at	DNTTIP2	deoxynucleotidyltransferase, terminal, i	9.507910156	8.778125	9.617578125	8.8609375	0.756640625	0.729785156	-0.0828125	-0.109667969	0.000163897	0.000224664	0.780783388	0.677729908	1	1	0	0
55619_at	DOCK10	dedicator of cytokinesis 10	12.3903125	11.8390625	12.3890625	11.75	0.6390625	0.55125	0.0890625	0.00125	9.46E-06	3.60E-05	0.533110431	0.996862267	1	1	0	0
1794_at	DOCK2	dedicator of cytokinesis 2	11.41431641	11.03554688	11.3703125	11.0546875	0.315625	0.378769531	-0.019140625	0.044003906	1.45E-05	2.79E-06	0.855440267	0.559936338	1	1	0	0
81704_at	DOCK8	dedicator of cytokinesis 8	11.55494141	11.41171875	11.57382813	11.44140625	0.132421875	0.143222656	-0.0296875	-0.018886719	0.013371562	0.007920253	0.728976355	0.852516929	1	1	0	0
9046_at	DOK2	docking protein 2, 56kDa	10.79994141	10.459375	10.921875	10.58710938	0.334765625	0.340566406	-0.127734375	-0.121933594	0.001703505	0.00149279	0.265316932	0.296141687	1	1	0	0
57171_at	DOLPP1	dolichyl pyrophosphate phosphatase 1	7.827675781	7.28828125	7.999609375	7.276757812	0.722851562	0.539394531	0.011523438	-0.171933594	0.000562807	0.005538923	0.981828993	0.488040008	1	1	0	0
1797_at	DOM3Z	dom-3 homolog Z (C. elegans)	7.00578125	6.84609375	6.863476563	6.599804688	0.263671875	0.1596875	0.246289063	0.142304688	0.039023299	0.268429602	0.055417874	0.34556141	1	0	0	0
23033_at	DOPEY1	dopey family member 1	8.90625	9.0734375	8.8015625	9.016796875	-0.215234375	-0.1671875	0.056640625	0.1046875	0.024632202	0.088606247	0.705479981	0.359634593	1	0	0	0
9980_at	DOPEY2	dopey family member 2	8.270478516	8.699609375	8.28203125	8.697265625	-0.415234375	-0.429130859	0.00234375	-0.011552734	0.000571759	0.000431139	0.993677474	0.965503435	1	1	0	0
84444_at	DOT1L	DOT1-like, histone H3 methyltransferase	9.142285156	8.798046875	9.004296875	8.69921875	0.305078125	0.344238281	0.098828125	0.137988281	0.006771386	0.002792619	0.495949417	0.274912773	1	1	0	0
1798_at	DPAGT1	dolichyl-phosphate (UDP-N-acetylglucosam	9.486933594	8.840625	9.4671875	8.859765625	0.607421875	0.646308594	-0.019140625	0.019746094	0.000917086	0.000548973	0.962383301	0.961310924	1	1	0	0
25911_at	DPCD	deleted in primary ciliary dyskinesia ho	6.305585937	6.465820312	6.165039062	6.494140625	-0.329101563	-0.160234375	-0.028320312	0.140546875	0.03106399	0.387010682	0.932539099	0.472845111	1	0	0	0
64174_at	DPEP2	dipeptidase 2	7.439882813	9.934375	7.39921875	10.03320313	-2.633984375	-2.494492188	-0.098828125	0.040664062	1.77E-06	2.88E-06	0.893775143	0.962585471	1	1	0	0
64180_at	DPEP3	dipeptidase 3	5.376025391	5.912109375	5.376367188	6.149023438	-0.77265625	-0.536083984	-0.236914063	-0.000341797	0.000406104	0.00708746	0.294653196	0.999598519	1	1	0	0
5977_at	DPF2	D4, zinc and double PHD fingers family 2	10.26732422	10.59921875	10.26445313	10.62382813	-0.359375	-0.331894531	-0.024609375	0.002871094	0.000129697	0.000257661	0.875921399	0.989563968	1	1	0	0
1802_at	DPH2	DPH2 homolog (S. cerevisiae)	7.047001953	5.812304688	7.09609375	5.840820313	1.255273438	1.234697266	-0.028515625	-0.049091797	5.40E-05	6.24E-05	0.96232147	0.929093208	1	1	0	0
285381_at	DPH3	DPH3, KTI11 homolog (S. cerevisiae)	8.665029297	8.108789063	8.659765625	8.168164063	0.491601563	0.556240234	-0.059375	0.005263672	0.005045361	0.001989889	0.856571941	0.991401509	1	1	0	0
8813_at	DPM1	dolichyl-phosphate mannosyltransferase p	10.74464844	10.45546875	10.86367188	10.46210938	0.4015625	0.289179688	-0.006640625	-0.119023437	0.000455716	0.005987902	0.980336119	0.326927918	1	1	0	0
8818_at	DPM2	dolichyl-phosphate mannosyltransferase p	9.762539063	9.397265625	9.971484375	9.513671875	0.4578125	0.365273438	-0.11640625	-0.208945312	0.002164042	0.01107824	0.549594466	0.173985363	1	1	0	0
54344_at	DPM3	dolichyl-phosphate mannosyltransferase p	7.843398438	8.25	8.033789063	8.150390625	-0.116601563	-0.406601563	0.099609375	-0.190390625	0.406927225	0.000932592	0.507710604	0.10789827	0	1	0	0
10072_at	DPP3	dipeptidyl-peptidase 3	7.991640625	7.1109375	8.305859375	7.155273437	1.150585938	0.880703125	-0.044335937	-0.31421875	4.39E-06	4.96E-05	0.902451296	0.08069637	1	1	0	0
1803_at	DPP4	dipeptidyl-peptidase 4	8.592773438	5.617578125	8.437109375	5.346875	3.090234375	2.975195313	0.270703125	0.155664063	4.37E-07	6.21E-07	0.601291258	0.811669755	1	1	0	0
54878_at	DPP8	dipeptidyl-peptidase 8	10.21326172	10.44882813	10.25820313	10.42578125	-0.167578125	-0.235566406	0.023046875	-0.044941406	0.029699617	0.003072805	0.880611753	0.711257086	1	1	0	0
91039_at	DPP9	dipeptidyl-peptidase 9	9.968554688	9.557421875	9.987890625	9.60546875	0.382421875	0.411132813	-0.048046875	-0.019335937	0.0014028	0.000776968	0.812494533	0.939337559	1	1	0	0
503645_at	DPRXP4	divergent-paired related homeobox pseudo	5.300605469	5.76015625	5.375976563	5.565234375	-0.189257813	-0.459550781	0.194921875	-0.075371094	0.280583048	0.003639895	0.260939069	0.772365959	0	1	0	0
84661_at	DPY30	dpy-30 homolog (C. elegans)	9.413066406	9.186328125	9.47890625	9.04375	0.43515625	0.226738281	0.142578125	-0.065839844	0.003358381	0.134811893	0.427133388	0.793078337	1	0	0	0
1806_at	DPYD	dihydropyrimidine dehydrogenase	9.963261719	10.51796875	9.95234375	10.49257813	-0.540234375	-0.554707031	0.025390625	0.010917969	0.000246351	0.000196492	0.928189627	0.972959371	1	1	0	0
1808_at	DPYSL2	dihydropyrimidinase-like 2	6.457255859	7.602929687	6.559375	7.661132812	-1.101757813	-1.145673828	-0.058203125	-0.102119141	8.43E-06	5.87E-06	0.868761439	0.724369589	1	1	0	0
10570_at	DPYSL4	dihydropyrimidinase-like 4	6.043232422	5.751171875	6.096484375	5.640039063	0.456445313	0.292060547	0.111132813	-0.053251953	0.010501811	0.112851332	0.681710899	0.879964069	1	0	0	0
1810_at	DR1	down-regulator of transcription 1, TBP-b	11.47310547	11.3046875	11.46992188	11.3484375	0.121484375	0.168417969	-0.04375	0.003183594	0.02599669	0.002851333	0.557817691	0.982391724	1	1	0	0
128338_at	DRAM2	DNA-damage regulated autophagy modulator	10.0090625	10.1828125	10.06171875	10.29960938	-0.237890625	-0.17375	-0.116796875	-0.05265625	0.014586243	0.07994125	0.296141687	0.738029367	1	0	0	0
374946_at	DRAXIN	dorsal inhibitory axon guidance protein	8.703046875	6.146679688	8.865625	6.20859375	2.65703125	2.556367188	-0.061914063	-0.162578125	2.40E-07	3.39E-07	0.920152905	0.729133529	1	1	0	0
4733_at	DRG1	developmentally regulated GTP binding pr	9.2203125	9.11328125	9.40625	9.117578125	0.288671875	0.10703125	-0.004296875	-0.1859375	0.024556782	0.535145451	0.99066832	0.17865047	1	0	0	0
10311_at	DSCR3	Down syndrome critical region gene 3	11.07765625	10.753125	11.05507813	10.62734375	0.427734375	0.32453125	0.12578125	0.022578125	1.85E-05	0.00021554	0.11503208	0.882901949	1	1	0	0
79980_at	DSN1	DSN1, MIND kinetochore complex component	6.892324219	7.45078125	7.187890625	7.766796875	-0.57890625	-0.558457031	-0.316015625	-0.295566406	0.000944525	0.001270801	0.05461888	0.075086166	1	1	0	0
25778_at	DSTYK	dual serine/threonine and tyrosine prote	7.005957031	7.652929687	6.985546875	7.742773437	-0.757226563	-0.646972656	-0.08984375	0.020410156	3.22E-05	0.000129872	0.684524237	0.951582413	1	1	0	0
92675_at	DTD1	D-tyrosyl-tRNA deacylase 1	6.95359375	6.791992188	7.128515625	6.509375	0.619140625	0.161601563	0.282617188	-0.174921875	0.000262254	0.369148092	0.062444071	0.315680391	1	0	0	0
112487_at	DTD2	D-tyrosyl-tRNA deacylase 2 (putative)	9.662070313	9.0203125	9.66171875	9.03671875	0.625	0.641757812	-0.01640625	0.000351562	4.82E-05	3.78E-05	0.955480534	0.99926237	1	1	0	0
401124_at	DTHD1	death domain containing 1	9.078964844	10.0859375	8.816015625	9.986328125	-1.1703125	-1.006972656	0.099609375	0.262949219	1.59E-06	6.00E-06	0.684021761	0.113053331	1	1	0	0
1838_at	DTNB	dystrobrevin, beta	7.377070313	7.740625	7.484570313	7.771289063	-0.28671875	-0.363554688	-0.030664063	-0.1075	0.042601871	0.010298178	0.917263011	0.586208507	1	1	0	0
84062_at	DTNBP1	dystrobrevin binding protein 1	7.182841797	8.044726563	7.209570313	7.871679688	-0.662109375	-0.861884766	0.173046875	-0.026728516	0.000360356	3.57E-05	0.392681772	0.943266916	1	1	0	0
441263_at	DTX2P1-UPK3BP1-PMS2P11	DTX2P1-UPK3BP1-PMS2P11 readthrough trans	8.282177734	8.6484375	8.149804688	8.694140625	-0.544335938	-0.366259766	-0.045703125	0.132373047	0.0020798	0.0304963	0.894279218	0.572195535	1	1	0	0
196403_at	DTX3	deltex homolog 3 (Drosophila)	7.363691406	7.51953125	7.57421875	7.693945312	-0.119726563	-0.155839844	-0.174414062	-0.210527344	0.30788689	0.14664344	0.094462222	0.038272407	0	0	0	1
151636_at	DTX3L	deltex 3-like (Drosophila)	11.07376953	10.4140625	11.13984375	10.41914063	0.720703125	0.659707031	-0.005078125	-0.066074219	1.50E-05	3.34E-05	0.988499236	0.750645751	1	1	0	0
1841_at	DTYMK	deoxythymidylate kinase (thymidylate kin	6.107255859	6.065234375	6.2328125	5.920117187	0.312695312	0.042021484	0.145117188	-0.125556641	0.012287056	0.860313847	0.316389307	0.414061016	1	0	0	0
54920_at	DUS2L	dihydrouridine synthase 2-like, SMM1 hom	7.914541016	8.29296875	8.032226562	8.364453125	-0.332226563	-0.378427734	-0.071484375	-0.117685547	0.000102035	3.21E-05	0.425753322	0.117048524	1	1	0	0
56931_at	DUS3L	dihydrouridine synthase 3-like (S. cerev	7.538916016	7.254101562	7.574609375	7.223632812	0.350976563	0.284814453	0.03046875	-0.035693359	0.001906664	0.008865385	0.888926183	0.863837963	1	1	0	0
1843_at	DUSP1	dual specificity phosphatase 1	7.601972656	8.589648437	7.392578125	8.20390625	-0.811328125	-0.987675781	0.385742188	0.209394531	0.001336912	0.000255801	0.121067822	0.502743187	1	1	0	0
8446_at	DUSP11	dual specificity phosphatase 11 (RNA/RNP	10.75771484	10.9671875	10.81210938	10.94882813	-0.13671875	-0.209472656	0.018359375	-0.054394531	0.008131197	0.000284224	0.849394894	0.378949534	1	1	0	0
11266_at	DUSP12	dual specificity phosphatase 12	7.434023438	6.934179688	7.446679688	6.782617188	0.6640625	0.49984375	0.1515625	-0.01265625	0.006040888	0.03619492	0.675460341	0.984129865	1	1	0	0
80824_at	DUSP16	dual specificity phosphatase 16	7.671816406	9.1515625	7.836328125	9.28515625	-1.448828125	-1.479746094	-0.13359375	-0.164511719	1.08E-06	8.93E-07	0.626283662	0.509185507	1	1	0	0
150290_at	DUSP18	dual specificity phosphatase 18	7.987890625	8.346875	8.0921875	8.30234375	-0.21015625	-0.358984375	0.04453125	-0.104296875	0.257889493	0.029646797	0.894360139	0.67785471	0	1	0	0
1844_at	DUSP2	dual specificity phosphatase 2	7.756582031	9.015625	7.550585937	8.96484375	-1.414257813	-1.259042969	0.05078125	0.205996094	4.13E-06	1.20E-05	0.90965526	0.448389067	1	1	0	0
56940_at	DUSP22	dual specificity phosphatase 22	8.70828125	9.301171875	8.615234375	9.236328125	-0.62109375	-0.592890625	0.06484375	0.093046875	0.000113575	0.000169586	0.78203748	0.644166256	1	1	0	0
54935_at	DUSP23	dual specificity phosphatase 23	7.474492188	6.930664063	7.619921875	6.926757813	0.693164063	0.543828125	0.00390625	-0.145429688	0.000863987	0.005595465	0.993817193	0.593043457	1	1	0	0
1845_at	DUSP3	dual specificity phosphatase 3	6.783837891	6.25078125	6.196875	5.97109375	0.22578125	0.533056641	0.2796875	0.586962891	0.454511371	0.025327683	0.312297279	0.014006369	0	1	0	1
1847_at	DUSP5	dual specificity phosphatase 5	7.621181641	5.263085938	7.774414063	5.21953125	2.554882813	2.358095703	0.043554687	-0.153232422	2.32E-06	4.71E-06	0.960138767	0.814719249	1	1	0	0
1848_at	DUSP6	dual specificity phosphatase 6	10.13912109	5.74921875	10.34921875	5.816796875	4.532421875	4.389902344	-0.067578125	-0.210097656	5.53E-10	5.53E-10	0.880996444	0.468281187	1	1	0	0
1849_at	DUSP7	dual specificity phosphatase 7	10.12484375	10.0328125	10.27421875	10.06875	0.20546875	0.09203125	-0.0359375	-0.149375	0.03282046	0.448638815	0.84167895	0.141543214	1	0	0	0
1856_at	DVL2	dishevelled, dsh homolog 2 (Drosophila)	7.520751953	7.775976563	7.558398438	7.844921875	-0.286523438	-0.255224609	-0.068945312	-0.037646484	0.006426223	0.014063794	0.655556712	0.847544422	1	1	0	0
1857_at	DVL3	dishevelled, dsh homolog 3 (Drosophila)	9.935	9.61796875	10.00820313	9.878515625	0.1296875	0.31703125	-0.260546875	-0.073203125	0.546893739	0.047027927	0.114269822	0.790530097	0	1	0	0
1781_at	DYNC1I2	dynein, cytoplasmic 1, intermediate chai	9.660136719	9.2984375	9.673046875	9.398046875	0.275	0.361699219	-0.099609375	-0.012910156	0.109178743	0.02896794	0.699017874	0.975130198	0	1	0	0
51143_at	DYNC1LI1	dynein, cytoplasmic 1, light intermediat	9.592792969	9.2515625	9.697265625	9.27265625	0.424609375	0.341230469	-0.02109375	-0.104472656	0.000118649	0.000772293	0.914817045	0.347078298	1	1	0	0
79659_at	DYNC2H1	dynein, cytoplasmic 2, heavy chain 1	5.34796875	5.906640625	5.454101562	6.078125	-0.624023438	-0.558671875	-0.171484375	-0.106132813	0.005906954	0.012620192	0.582659968	0.781864098	1	1	0	0
6993_at	DYNLT1	dynein, light chain, Tctex-type 1	7.917294922	7.68046875	8.0234375	7.63046875	0.39296875	0.236826172	0.05	-0.106142578	0.000954926	0.032658864	0.796774567	0.447842343	1	1	0	0
6990_at	DYNLT3	dynein, light chain, Tctex-type 3	7.288476563	6.698242188	7.318359375	6.518164063	0.800195313	0.590234375	0.180078125	-0.029882813	0.011993346	0.066654926	0.72166539	0.969287436	1	0	0	0
1859_at	DYRK1A	dual-specificity tyrosine-(Y)-phosphoryl	10.66019531	10.90195313	10.59648438	10.86171875	-0.265234375	-0.241757813	0.040234375	0.063710938	0.000150299	0.000335028	0.653079078	0.381736398	1	1	0	0
9149_at	DYRK1B	dual-specificity tyrosine-(Y)-phosphoryl	7.133632813	8.839453125	6.914257813	8.6828125	-1.768554688	-1.705820313	0.156640625	0.219375	3.95E-07	5.37E-07	0.588793154	0.37881186	1	1	0	0
8445_at	DYRK2	dual-specificity tyrosine-(Y)-phosphoryl	9.093867188	9.798828125	9.113671875	9.839453125	-0.72578125	-0.704960937	-0.040625	-0.019804687	5.88E-05	7.52E-05	0.892437566	0.954467084	1	1	0	0
55184_at	DZANK1	double zinc ribbon and ankyrin repeat do	5.449482422	5.726171875	5.423632813	5.831640625	-0.408007813	-0.276689453	-0.10546875	0.025849609	0.04957552	0.225059012	0.758775236	0.958061731	1	0	0	0
9666_at	DZIP3	DAZ interacting protein 3, zinc finger	6.319580078	7.096289063	6.308007813	7.213476563	-0.90546875	-0.776708984	-0.1171875	0.011572266	0.000133505	0.000501751	0.714579235	0.982722835	1	1	0	0
1874_at	E2F4	E2F transcription factor 4, p107/p130-bi	9.74984375	9.315234375	9.833203125	9.3328125	0.500390625	0.434609375	-0.017578125	-0.083359375	1.75E-05	6.29E-05	0.927349429	0.464063543	1	1	0	0
1876_at	E2F6	E2F transcription factor 6	6.577890625	5.964453125	6.641601562	5.78984375	0.851757812	0.6134375	0.174609375	-0.063710937	0.002166652	0.021185463	0.66249752	0.908176266	1	1	0	0
85403_at	EAF1	ELL associated factor 1	10.02185547	9.534765625	10.1109375	9.672265625	0.438671875	0.487089844	-0.1375	-0.089082031	4.00E-06	1.59E-06	0.039188673	0.225756173	1	1	1	0
55837_at	EAPP	E2F-associated phosphoprotein	8.260039062	8.964453125	8.213476562	9.037890625	-0.824414063	-0.704414063	-0.0734375	0.0465625	4.08E-05	0.000163912	0.794439932	0.886524923	1	1	0	0
124454_at	EARS2	glutamyl-tRNA synthetase 2, mitochondria	6.621591797	5.8390625	6.518359375	5.716796875	0.8015625	0.782529297	0.122265625	0.103232422	6.81E-05	8.42E-05	0.605292031	0.685589016	1	1	0	0
9166_at	EBAG9	estrogen receptor binding site associate	10.12132813	9.743359375	10.19492188	9.8375	0.357421875	0.37796875	-0.094140625	-0.07359375	0.017163856	0.011988828	0.680514637	0.771803359	1	1	0	0
57593_at	EBF4	early B-cell factor 4	5.903613281	6.030664063	5.769335937	6.102734375	-0.333398438	-0.127050781	-0.072070312	0.134277344	0.008049038	0.407023983	0.714237584	0.369572083	1	0	0	0
55096_at	EBLN2	endogenous Bornavirus-like nucleoprotein	5.604423828	5.53515625	5.59140625	5.351367188	0.240039063	0.069267578	0.183789063	0.013017578	0.020030654	0.651059548	0.081138415	0.95779618	1	0	0	0
10969_at	EBNA1BP2	EBNA1 binding protein 2	8.060800781	6.841210938	8.13671875	7.084375	1.05234375	1.219589844	-0.243164063	-0.075917969	4.15E-05	1.09E-05	0.309781595	0.844880124	1	1	0	0
10682_at	EBP	emopamil binding protein (sterol isomera	9.870097656	8.6921875	10.08671875	8.798046875	1.288671875	1.177910156	-0.105859375	-0.216621094	8.91E-06	2.00E-05	0.768534217	0.410096806	1	1	0	0
1889_at	ECE1	endothelin converting enzyme 1	8.830361328	7.95546875	9.05234375	7.862695313	1.189648438	0.874892578	0.092773438	-0.221982422	4.18E-05	0.000607663	0.828977279	0.452562155	1	1	0	0
55862_at	ECHDC1	enoyl CoA hydratase domain containing 1	9.183164063	8.900390625	9.318359375	8.890234375	0.428125	0.282773438	0.01015625	-0.135195313	0.023618617	0.16125184	0.983947164	0.6202862	1	0	0	0
55268_at	ECHDC2	enoyl CoA hydratase domain containing 2	6.792724609	7.135742188	6.741992188	7.25078125	-0.508789063	-0.343017578	-0.115039063	0.050732422	0.009659597	0.086154868	0.707051818	0.89866285	1	0	0	0
9695_at	EDEM1	ER degradation enhancer, mannosidase alp	9.463007813	8.81484375	9.582421875	8.934375	0.648046875	0.648164063	-0.11953125	-0.119414062	3.28E-06	3.28E-06	0.273125325	0.27374366	1	1	0	0
55741_at	EDEM2	ER degradation enhancer, mannosidase alp	8.610410156	8.955078125	8.77578125	9.06328125	-0.2875	-0.344667969	-0.108203125	-0.165371094	0.001697521	0.000380958	0.274089192	0.060488852	1	1	0	0
80267_at	EDEM3	ER degradation enhancer, mannosidase alp	8.90828125	8.81015625	8.9421875	8.73515625	0.20703125	0.098125	0.075	-0.03390625	0.012838724	0.306377818	0.48437319	0.822087644	1	0	0	0
8721_at	EDF1	endothelial differentiation-related fact	11.54681641	11.21132813	11.50390625	11.17851563	0.325390625	0.335488281	0.0328125	0.042910156	0.008087757	0.006515296	0.894379894	0.852940135	1	1	0	0
8411_at	EEA1	early endosome antigen 1	8.451289063	7.977929688	8.331640625	7.9765625	0.355078125	0.473359375	0.001367187	0.119648438	0.144396414	0.040214409	0.998431634	0.752620046	0	1	0	0
1933_at	EEF1B2	eukaryotic translation elongation factor	6.075537109	5.612109375	6.049414063	5.719726563	0.3296875	0.463427734	-0.107617188	0.026123047	0.05466962	0.007102057	0.677568789	0.946588213	0	1	0	0
196549_at	EEF1DP3	eukaryotic translation elongation factor	6.93390625	7.983984375	7.079101562	7.96328125	-0.884179688	-1.050078125	0.020703125	-0.145195313	0.000333137	7.42E-05	0.969302922	0.659278818	1	1	0	0
1937_at	EEF1G	eukaryotic translation elongation factor	12.64160156	12.83203125	12.65390625	12.8171875	-0.16328125	-0.190429688	0.01484375	-0.012304688	0.082578914	0.039023299	0.943089727	0.954578605	0	1	0	0
1938_at	EEF2	eukaryotic translation elongation factor	12.20814453	12.53789063	12.29609375	12.65195313	-0.355859375	-0.329746094	-0.1140625	-0.087949219	1.48E-05	2.96E-05	0.071732098	0.19342956	1	1	0	0
29904_at	EEF2K	eukaryotic elongation factor-2 kinase	6.692763672	7.081640625	6.676171875	6.878515625	-0.20234375	-0.388876953	0.203125	0.016591797	0.286840133	0.0192004	0.28409206	0.967128119	0	1	0	0
60678_at	EEFSEC	eukaryotic elongation factor, selenocyst	8.793876953	8.49296875	8.81953125	8.522265625	0.297265625	0.300908203	-0.029296875	-0.025654297	0.008650488	0.007962317	0.898386597	0.912964049	1	1	0	0
90141_at	EFCAB11	EF-hand calcium binding domain 11	5.604667969	6.48203125	5.8078125	6.337109375	-0.529296875	-0.877363281	0.144921875	-0.203144531	0.036001077	0.001115534	0.716736128	0.55495456	1	1	0	0
124989_at	EFCAB13	EF-hand calcium binding domain 13	7.016982422	7.504492188	6.873046875	7.240234375	-0.3671875	-0.487509766	0.264257813	0.143935547	0.087754687	0.020186127	0.26522055	0.64183875	0	1	0	0
9813_at	EFCAB14	EF-hand calcium binding domain 14	11.38738281	11.5921875	11.41875	11.56953125	-0.15078125	-0.204804687	0.02265625	-0.031367187	0.053681026	0.008787792	0.883965787	0.824886343	0	1	0	0
84766_at	EFCAB4B	EF-hand calcium binding domain 4B	8.886464844	8.71171875	8.885546875	8.586328125	0.29921875	0.174746094	0.125390625	0.000917969	0.045855483	0.312774614	0.529510374	0.998431634	1	0	0	0
64800_at	EFCAB6	EF-hand calcium binding domain 6	4.527670898	4.656835938	4.602148438	4.683984375	-0.081835937	-0.129165039	-0.027148437	-0.074477539	0.032946234	0.001451725	0.625252345	0.05409496	1	1	0	0
84455_at	EFCAB7	EF-hand calcium binding domain 7	5.770039063	6.131835938	5.788085938	6.127539063	-0.339453125	-0.361796875	0.004296875	-0.018046875	0.034797497	0.024329609	0.992540793	0.962383301	1	1	0	0
221154_at	EFHA1	EF-hand domain family, member A1	7.750605469	7.506640625	7.71484375	7.320898437	0.393945313	0.243964844	0.185742188	0.035761719	0.005063726	0.083548928	0.222071091	0.898800481	1	0	0	0
114327_at	EFHC1	EF-hand domain (C-terminal) containing 1	5.960371094	6.806054688	5.934179688	6.971484375	-1.037304688	-0.845683594	-0.165429688	0.026191406	0.000164147	0.000936866	0.634548908	0.963271714	1	1	0	0
80258_at	EFHC2	EF-hand domain (C-terminal) containing 2	4.955283203	5.95546875	4.926953125	5.988085937	-1.061132813	-1.000185547	-0.032617188	0.028330078	0.000217204	0.000361466	0.956498094	0.962210203	1	1	0	0
79180_at	EFHD2	EF-hand domain family, member D2	11.65076172	11.81210938	11.73476563	11.95429688	-0.21953125	-0.161347656	-0.1421875	-0.084003906	0.043020697	0.16194464	0.236973699	0.575854111	1	0	0	0
23167_at	EFR3A	EFR3 homolog A (S. cerevisiae)	10.65414063	10.46484375	10.55898438	10.35625	0.202734375	0.189296875	0.10859375	0.09515625	0.014244208	0.021834869	0.237200743	0.324457626	1	1	0	0
79631_at	EFTUD1	elongation factor Tu GTP binding domain	6.921376953	6.828320313	6.960546875	6.578710938	0.381835938	0.093056641	0.249609375	-0.039169922	0.005630317	0.641807201	0.070214726	0.88630319	1	0	0	0
9343_at	EFTUD2	elongation factor Tu GTP binding domain	10.99605469	10.5265625	11.0375	10.565625	0.471875	0.469492187	-0.0390625	-0.041445313	0.00017564	0.000183962	0.849817601	0.838206047	1	1	0	0
54583_at	EGLN1	egl nine homolog 1 (C. elegans)	10.23943359	9.966015625	9.590234375	9.653125	-0.062890625	0.273417969	0.312890625	0.649199219	0.719578691	0.013312638	0.005278337	1.11E-05	0	1	1	1
1958_at	EGR1	early growth response 1	10.50462891	7.676171875	10.13320313	7.03671875	3.096484375	2.828457031	0.639453125	0.371425781	3.58E-07	7.91E-07	0.078817503	0.392294742	1	1	0	0
1959_at	EGR2	early growth response 2	8.035439453	5.843554688	7.48828125	5.442578125	2.045703125	2.191884766	0.400976563	0.547158203	3.06E-06	1.65E-06	0.2287474	0.07398897	1	1	0	0
10938_at	EHD1	EH-domain containing 1	10.29939453	10.64375	10.30273438	10.70585938	-0.403125	-0.344355469	-0.062109375	-0.003339844	0.020704489	0.049714345	0.850966061	0.994213964	1	1	0	0
30844_at	EHD4	EH-domain containing 4	8.342802734	7.31796875	8.336328125	7.316015625	1.0203125	1.024833984	0.001953125	0.006474609	3.68E-05	3.54E-05	0.997340858	0.990938465	1	1	0	0
79813_at	EHMT1	euchromatic histone-lysine N-methyltrans	9.391464844	9.560546875	9.477734375	9.650390625	-0.17265625	-0.169082031	-0.08984375	-0.086269531	0.020066668	0.022795034	0.291360233	0.319082703	1	1	0	0
10919_at	EHMT2	euchromatic histone-lysine N-methyltrans	8.615410156	9.219921875	8.515234375	9.162890625	-0.64765625	-0.604511719	0.05703125	0.100175781	9.46E-05	0.000172363	0.821903778	0.617460523	1	1	0	0
9538_at	EI24	etoposide induced 2.4	10.23619141	9.8140625	10.28710938	9.778515625	0.50859375	0.422128906	0.035546875	-0.050917969	3.79E-07	1.95E-06	0.698302895	0.513784726	1	1	0	0
126272_at	EID2B	EP300 interacting inhibitor of different	5.188154297	5.365625	5.14609375	5.317578125	-0.171484375	-0.177470703	0.048046875	0.042060547	0.033995984	0.028049503	0.70331562	0.752374898	1	1	0	0
493861_at	EID3	EP300 interacting inhibitor of different	6.942988281	6.706054688	7.08984375	6.537109375	0.552734375	0.236933594	0.168945313	-0.146855469	0.024280324	0.442867964	0.639585535	0.700685158	1	0	0	0
10209_at	EIF1	eukaryotic translation initiation factor	12.20773438	11.69804688	12.296875	11.6328125	0.6640625	0.5096875	0.065234375	-0.089140625	0.000181402	0.001660215	0.813246406	0.714050307	1	1	0	0
84285_at	EIF1AD	eukaryotic translation initiation factor	9.585058594	9.42578125	9.5609375	9.405078125	0.155859375	0.159277344	0.020703125	0.024121094	0.006030277	0.005171057	0.843506376	0.808627724	1	1	0	0
10289_at	EIF1B	eukaryotic translation initiation factor	8.184052734	8.050976563	8.379296875	7.998242188	0.381054688	0.133076172	0.052734375	-0.195244141	0.027199035	0.580200061	0.876662814	0.336230396	1	0	0	0
83939_at	EIF2A	eukaryotic translation initiation factor	9.816484375	9.051171875	9.966796875	9.22265625	0.744140625	0.7653125	-0.171484375	-0.1503125	0.000425357	0.000334047	0.487254244	0.56672666	1	1	0	0
27102_at	EIF2AK1	eukaryotic translation initiation factor	9.827050781	10.02109375	9.8703125	9.932421875	-0.062109375	-0.194042969	0.088671875	-0.043261719	0.619107494	0.025191162	0.404989334	0.766776006	0	1	0	0
5610_at	EIF2AK2	eukaryotic translation initiation factor	9.034433594	8.8125	9.1984375	8.9171875	0.28125	0.221933594	-0.1046875	-0.164003906	0.016265032	0.060469709	0.490667469	0.197205729	1	0	0	0
9451_at	EIF2AK3	eukaryotic translation initiation factor	9.381914063	9.03671875	9.479296875	8.940234375	0.5390625	0.345195313	0.096484375	-0.097382812	0.000458693	0.013409471	0.636343446	0.63140743	1	1	0	0
1967_at	EIF2B1	eukaryotic translation initiation factor	9.973378906	9.50390625	10.00976563	9.55234375	0.457421875	0.469472656	-0.0484375	-0.036386719	7.68E-05	6.17E-05	0.763807977	0.839228779	1	1	0	0
8892_at	EIF2B2	eukaryotic translation initiation factor	9.359414063	9.062109375	9.421484375	9.148828125	0.27265625	0.297304688	-0.08671875	-0.062070313	0.031537154	0.019080941	0.64269391	0.772581336	1	1	0	0
8891_at	EIF2B3	eukaryotic translation initiation factor	6.612851562	5.713085937	6.66015625	5.63125	1.02890625	0.899765625	0.081835938	-0.047304687	1.93E-05	6.50E-05	0.802727392	0.900678582	1	1	0	0
8890_at	EIF2B4	eukaryotic translation initiation factor	8.554550781	8.316015625	8.54375	8.247265625	0.296484375	0.238535156	0.06875	0.010800781	0.000615031	0.003452567	0.511076069	0.953642952	1	1	0	0
1939_at	EIF2D	eukaryotic translation initiation factor	7.918144531	8.17109375	7.894726563	8.137109375	-0.242382813	-0.252949219	0.033984375	0.023417969	0.058779072	0.047591088	0.895376777	0.932889067	0	1	0	0
1965_at	EIF2S1	eukaryotic translation initiation factor	10.15091797	9.23203125	10.07734375	8.99375	1.08359375	0.918886719	0.23828125	0.073574219	3.13E-07	1.33E-06	0.05467568	0.700718038	1	1	0	0
8894_at	EIF2S2	eukaryotic translation initiation factor	9.74890625	9.315234375	9.591015625	9.11171875	0.479296875	0.433671875	0.203515625	0.157890625	0.013243776	0.024615959	0.38425254	0.546027838	1	1	0	0
1968_at	EIF2S3	eukaryotic translation initiation factor	11.80300781	11.5671875	11.796875	11.54257813	0.254296875	0.235820313	0.024609375	0.006132813	0.002077816	0.003684057	0.873780719	0.975323562	1	1	0	0
8661_at	EIF3A	eukaryotic translation initiation factor	10.76640625	10.39257813	10.83476563	10.36796875	0.466796875	0.373828125	0.024609375	-0.068359375	4.35E-07	3.12E-06	0.79966045	0.274974932	1	1	0	0
8662_at	EIF3B	eukaryotic translation initiation factor	10.15578125	9.64296875	10.16757813	9.6515625	0.516015625	0.5128125	-0.00859375	-0.011796875	1.13E-06	1.20E-06	0.957609536	0.937932292	1	1	0	0
8665_at	EIF3F	eukaryotic translation initiation factor	11.72871094	12.171875	11.89726563	12.1640625	-0.266796875	-0.443164062	0.0078125	-0.168554687	0.102554472	0.005813764	0.985507311	0.377480458	0	1	0	0
8666_at	EIF3G	eukaryotic translation initiation factor	11.05380859	11.27929687	11.11835937	11.3078125	-0.189453125	-0.225488281	-0.028515625	-0.064550781	0.034202401	0.011987217	0.870050673	0.614848237	1	1	0	0
8667_at	EIF3H	eukaryotic translation initiation factor	11.32896484	11.48671875	11.34179688	11.40234375	-0.060546875	-0.157753906	0.084375	-0.012832031	0.49007647	0.019535623	0.2704358	0.930881852	0	1	0	0
8668_at	EIF3I	eukaryotic translation initiation factor	9.676171875	8.842578125	9.730078125	8.859765625	0.8703125	0.83359375	-0.0171875	-0.05390625	1.14E-06	1.65E-06	0.948006838	0.784436183	1	1	0	0
51386_at	EIF3L	eukaryotic translation initiation factor	11.25095703	11.50507813	11.2984375	11.59140625	-0.29296875	-0.254121094	-0.086328125	-0.047480469	0.001677123	0.004934448	0.43767177	0.742126633	1	1	0	0
10480_at	EIF3M	eukaryotic translation initiation factor	10.70464844	10.51132813	10.77617188	10.47421875	0.301953125	0.193320312	0.037109375	-0.071523437	0.005737736	0.078110404	0.856746914	0.655501262	1	0	0	0
9775_at	EIF4A3	eukaryotic translation initiation factor	8.263818359	7.786914063	8.254296875	7.719140625	0.53515625	0.476904297	0.067773438	0.009521484	0.000135344	0.000366952	0.723517864	0.974706559	1	1	0	0
1975_at	EIF4B	eukaryotic translation initiation factor	11.15171875	11.475	11.18085938	11.42890625	-0.248046875	-0.32328125	0.04609375	-0.029140625	0.111160972	0.031261231	0.875847575	0.928962845	0	1	0	0
1981_at	EIF4G1	eukaryotic translation initiation factor	9.291953125	8.409375	9.379296875	8.3046875	1.074609375	0.882578125	0.1046875	-0.08734375	2.70E-07	1.52E-06	0.505841745	0.610126769	1	1	0	0
1982_at	EIF4G2	eukaryotic translation initiation factor	11.53408203	11.32070313	11.53203125	11.284375	0.24765625	0.213378906	0.036328125	0.002050781	0.007766551	0.02045999	0.830057441	0.993484602	1	1	0	0
8672_at	EIF4G3	eukaryotic translation initiation factor	10.30400391	9.932421875	10.20742188	9.867578125	0.33984375	0.371582031	0.06484375	0.096582031	0.001805547	0.000884113	0.683229301	0.466095458	1	1	0	0
7458_at	EIF4H	eukaryotic translation initiation factor	11.55966797	11.28085938	11.7546875	11.44648438	0.308203125	0.278808594	-0.165625	-0.195019531	0.008485332	0.016426076	0.187085348	0.104123313	1	1	0	0
56648_at	EIF5A2	eukaryotic translation initiation factor	9.134902344	8.287695312	9.15546875	8.25703125	0.8984375	0.847207031	0.030664062	-0.020566406	5.80E-06	9.86E-06	0.917869557	0.950189282	1	1	0	0
9669_at	EIF5B	eukaryotic translation initiation factor	8.928828125	8.11328125	8.921484375	8.088867187	0.832617188	0.815546875	0.024414063	0.00734375	6.29E-05	7.47E-05	0.951139907	0.987633184	1	1	0	0
3692_at	EIF6	eukaryotic translation initiation factor	9.777832031	9.20859375	9.86171875	9.280859375	0.580859375	0.569238281	-0.072265625	-0.083886719	3.71E-05	4.47E-05	0.67174676	0.598714958	1	1	0	0
60528_at	ELAC2	elaC homolog 2 (E. coli)	8.935361328	8.65234375	9.02421875	8.725	0.29921875	0.283017578	-0.07265625	-0.088857422	0.007470781	0.010920945	0.66168895	0.556638779	1	1	0	0
1994_at	ELAVL1	ELAV (embryonic lethal, abnormal vision,	9.989042969	9.687890625	9.911328125	9.661328125	0.25	0.301152344	0.0265625	0.077714844	0.017004239	0.004804287	0.901300269	0.600362632	1	1	0	0
1997_at	ELF1	E74-like factor 1 (ets domain transcript	12.15423828	12.29023438	12.23632813	12.3640625	-0.127734375	-0.135996094	-0.073828125	-0.082089844	0.0192728	0.012953653	0.219277151	0.157850249	1	1	0	0
1998_at	ELF2	E74-like factor 2 (ets domain transcript	8.687714844	9.361328125	8.656640625	9.146484375	-0.48984375	-0.673613281	0.21484375	0.031074219	0.001697628	0.000116582	0.178806424	0.921208743	1	1	0	0
2002_at	ELK1	ELK1, member of ETS oncogene family	9.208789063	8.837109375	9.09921875	8.90078125	0.1984375	0.371679688	-0.063671875	0.109570313	0.095609784	0.0020983	0.732851252	0.454729978	0	1	0	0
2004_at	ELK3	ELK3, ETS-domain protein (SRF accessory	8.869052734	9.205078125	9.004296875	9.285546875	-0.28125	-0.336025391	-0.08046875	-0.135244141	0.042154195	0.014982888	0.710768384	0.432736733	1	1	0	0
8178_at	ELL	elongation factor RNA polymerase II	8.415234375	8.81640625	8.426953125	8.80546875	-0.378515625	-0.401171875	0.0109375	-0.01171875	0.016450288	0.011275986	0.978074366	0.976270091	1	1	0	0
9844_at	ELMO1	engulfment and cell motility 1	10.22369141	10.02539063	10.2890625	10.04726563	0.241796875	0.198300781	-0.021875	-0.065371094	0.004685043	0.017962881	0.898243598	0.573346399	1	1	0	0
91748_at	ELMSAN1	ELM2 and Myb/SANT-like domain containing	8.477080078	8.272265625	8.459765625	8.176171875	0.28359375	0.204814453	0.09609375	0.017314453	0.026976806	0.127422183	0.59617766	0.95404185	1	0	0	0
64834_at	ELOVL1	ELOVL fatty acid elongase 1	10.90855469	10.51992188	10.98046875	10.525	0.45546875	0.388632813	-0.005078125	-0.071914062	1.90E-05	7.92E-05	0.981182744	0.503927722	1	1	0	0
60481_at	ELOVL5	ELOVL fatty acid elongase 5	10.3440625	10.12734375	10.28945313	10.09296875	0.196484375	0.21671875	0.034375	0.054609375	0.012303798	0.006288855	0.803433745	0.632416329	1	1	0	0
79071_at	ELOVL6	ELOVL fatty acid elongase 6	8.533701172	7.288671875	8.504296875	7.267773438	1.236523438	1.245029297	0.020898438	0.029404297	0.001020761	0.00096456	0.982162742	0.973046585	1	1	0	0
55250_at	ELP2	elongator acetyltransferase complex subu	8.571337891	8.666015625	8.222265625	8.366015625	-0.14375	-0.094677734	0.3	0.349072266	0.247970344	0.52197655	0.007573928	0.002491243	0	0	1	1
26610_at	ELP4	elongator acetyltransferase complex subu	7.928896484	8.075	7.958984375	8.120117188	-0.161132813	-0.146103516	-0.045117188	-0.030087891	0.042864711	0.069580685	0.720590485	0.838361178	1	0	0	0
23065_at	EMC1	ER membrane protein complex subunit 1	8.335585938	7.935546875	8.28984375	7.96015625	0.3296875	0.400039062	-0.024609375	0.045742188	0.046752498	0.015427291	0.948522382	0.891331488	1	1	0	0
284361_at	EMC10	ER membrane protein complex subunit 10	8.418085938	8.266015625	8.46171875	8.2609375	0.20078125	0.152070313	0.005078125	-0.043632812	0.037116244	0.132270144	0.984169235	0.795068868	1	0	0	0
9694_at	EMC2	ER membrane protein complex subunit 2	6.189238281	6.149609375	6.352929688	6.060351563	0.292578125	0.039628906	0.089257813	-0.163691406	0.002907449	0.817642631	0.46033243	0.093949304	1	0	0	0
51234_at	EMC4	ER membrane protein complex subunit 4	10.14855469	9.668359375	10.26992188	9.835546875	0.434375	0.480195313	-0.1671875	-0.121367187	0.020790326	0.011012548	0.49510973	0.66907672	1	1	0	0
83460_at	EMC6	ER membrane protein complex subunit 6	6.515097656	6.158007813	6.486523438	6.248242188	0.23828125	0.357089844	-0.090234375	0.028574219	0.035937111	0.002450028	0.562191807	0.902271168	1	1	0	0
56851_at	EMC7	ER membrane protein complex subunit 7	9.773808594	9.34921875	9.766796875	9.25703125	0.509765625	0.424589844	0.0921875	0.007011719	0.004961345	0.017131293	0.754105404	0.988786284	1	1	0	0
10328_at	EMC8	ER membrane protein complex subunit 8	7.785546875	7.43984375	7.920117188	7.285546875	0.634570313	0.345703125	0.154296875	-0.134570313	3.41E-05	0.00529559	0.261048617	0.352369306	1	1	0	0
2010_at	EMD	emerin	9.981757813	9.75859375	10.178125	10.01132813	0.166796875	0.223164063	-0.252734375	-0.196367188	0.18387469	0.057270273	0.029699617	0.101936187	0	0	1	0
10436_at	EMG1	EMG1 nucleolar protein homolog (S. cerev	7.894521484	7.260546875	7.93515625	7.236132813	0.699023438	0.633974609	0.024414063	-0.040634766	0.004466867	0.008923408	0.966584636	0.94031348	1	1	0	0
84034_at	EMILIN2	elastin microfibril interfacer 2	6.303027344	5.975585938	6.346875	6.000585938	0.346289062	0.327441406	-0.025	-0.043847656	0.036871531	0.04957552	0.947762209	0.896834156	1	1	0	0
24139_at	EML2	echinoderm microtubule associated protei	6.846894531	6.561914063	6.789257813	6.7328125	0.056445313	0.284980469	-0.170898438	0.057636719	0.686661443	0.002564766	0.064011084	0.677448472	0	1	0	0
256364_at	EML3	echinoderm microtubule associated protei	9.897421875	10.21953125	9.905078125	10.33632813	-0.43125	-0.322109375	-0.116796875	-0.00765625	0.003307571	0.023822247	0.545100487	0.983947164	1	1	0	0
2012_at	EMP1	epithelial membrane protein 1	4.735141602	4.507421875	4.762109375	4.520117188	0.241992187	0.227719727	-0.012695313	-0.026967773	0.011496475	0.017022855	0.954632677	0.888638198	1	1	0	0
2014_at	EMP3	epithelial membrane protein 3	12.02011719	11.72695313	11.9671875	11.64101563	0.326171875	0.293164063	0.0859375	0.052929688	2.32E-05	6.10E-05	0.18497359	0.500240889	1	1	0	0
2016_at	EMX1	empty spiracles homeobox 1	5.293476563	5.186523438	5.40859375	5.180078125	0.228515625	0.106953125	0.006445313	-0.115117187	0.031664634	0.416146429	0.981692083	0.366340332	1	0	0	0
8507_at	ENC1	ectodermal-neural cortex 1 (with BTB dom	5.121035156	5.410546875	5.241210937	5.689453125	-0.448242188	-0.289511719	-0.27890625	-0.120175781	0.000786551	0.019073485	0.02387318	0.437853223	1	1	1	0
284131_at	ENDOV	endonuclease V	5.593574219	5.549023438	5.608398438	6.022851563	-0.414453125	0.044550781	-0.473828125	-0.014824219	0.025209764	0.907556203	0.010897815	0.974507994	1	0	1	0
64772_at	ENGASE	endo-beta-N-acetylglucosaminidase	7.709716797	8.314257813	7.567382813	8.069335938	-0.501953125	-0.604541016	0.244921875	0.142333984	0.002935297	0.000667086	0.159340374	0.507422944	1	1	0	0
2023_at	ENO1	enolase 1, (alpha)	12.20363281	11.13046875	11.7484375	10.6859375	1.0625	1.073164063	0.44453125	0.455195313	2.74E-08	2.64E-08	5.64E-05	4.53E-05	1	1	1	1
2026_at	ENO2	enolase 2 (gamma, neuronal)	8.087324219	7.8578125	7.065625	7.14296875	-0.07734375	0.229511719	0.71484375	1.021699219	0.854435378	0.39502392	0.002002659	9.97E-05	0	0	1	1
58478_at	ENOPH1	enolase-phosphatase 1	8.439072266	7.702734375	8.37890625	7.723046875	0.655859375	0.736337891	-0.0203125	0.060166016	4.44E-05	1.55E-05	0.945177012	0.788766084	1	1	0	0
55556_at	ENOSF1	enolase superfamily member 1	7.0378125	7.23515625	7.151367188	7.529492188	-0.378125	-0.19734375	-0.294335938	-0.113554688	0.013790747	0.250612388	0.056990466	0.601299352	1	0	0	0
10495_at	ENOX2	ecto-NOX disulfide-thiol exchanger 2	7.260634766	7.012695312	7.319726562	7.2703125	0.049414062	0.247939453	-0.257617188	-0.059091797	0.798307749	0.024370772	0.019373693	0.741553777	0	1	1	0
2028_at	ENPEP	glutamyl aminopeptidase (aminopeptidase	4.421289063	4.529492188	4.476367188	4.492382813	-0.016015625	-0.108203125	0.037109375	-0.055078125	0.85565604	0.01917779	0.556413809	0.301148661	0	1	0	0
5167_at	ENPP1	ectonucleotide pyrophosphatase/phosphodi	4.570820313	4.856640625	4.532617188	4.960546875	-0.427929688	-0.285820312	-0.10390625	0.038203125	0.043523624	0.218761686	0.771021002	0.934710139	1	0	0	0
59084_at	ENPP5	ectonucleotide pyrophosphatase/phosphodi	8.475205078	9.619921875	8.5453125	9.578125	-1.0328125	-1.144716797	0.041796875	-0.070107422	1.33E-06	5.25E-07	0.878620256	0.761185847	1	1	0	0
2029_at	ENSA	endosulfine alpha	9.50875	9.265234375	9.403515625	9.23046875	0.173046875	0.243515625	0.034765625	0.105234375	0.108988442	0.019439464	0.862263849	0.413354806	0	1	0	0
146705_at	ENTHD2	ENTH domain containing 2	7.161464844	7.682617188	7.060351563	7.616210938	-0.555859375	-0.521152344	0.06640625	0.101113281	0.01189586	0.017979263	0.879380296	0.791636746	1	1	0	0
953_at	ENTPD1	ectonucleoside triphosphate diphosphohyd	5.05828125	5.349609375	5.175	5.50390625	-0.32890625	-0.291328125	-0.154296875	-0.11671875	0.012461253	0.0263296	0.310464553	0.494813167	1	1	0	0
955_at	ENTPD6	ectonucleoside triphosphate diphosphohyd	7.570244141	7.326171875	7.693945313	7.232617188	0.461328125	0.244072266	0.093554688	-0.123701172	0.000156835	0.020393402	0.495560876	0.311042226	1	1	0	0
57089_at	ENTPD7	ectonucleoside triphosphate diphosphohyd	8.234082031	7.476953125	8.409765625	7.553710938	0.856054688	0.757128906	-0.076757813	-0.175683594	8.11E-06	2.46E-05	0.734585093	0.268362071	1	1	0	0
285203_at	EOGT	EGF domain-specific O-linked N-acetylglu	7.74359375	6.979882813	7.782617188	7.159375	0.623242188	0.763710937	-0.179492187	-0.039023438	0.000676525	0.000118507	0.377928158	0.911611093	1	1	0	0
8320_at	EOMES	eomesodermin	11.40257813	12.06640625	11.38867188	12.040625	-0.651953125	-0.663828125	0.02578125	0.01390625	0.000243731	0.000209045	0.941749475	0.971305763	1	1	0	0
2033_at	EP300	E1A binding protein p300	10.62291016	10.89335938	10.58164063	10.88476563	-0.303125	-0.270449219	0.00859375	0.041269531	0.00110546	0.002696195	0.967740787	0.78250315	1	1	0	0
57634_at	EP400	E1A binding protein p400	9.3234375	9.529296875	9.31875	9.512109375	-0.193359375	-0.205859375	0.0171875	0.0046875	0.024624858	0.016863724	0.925846141	0.983616897	1	1	0	0
2035_at	EPB41	erythrocyte membrane protein band 4.1 (e	10.92230469	11.68984375	10.86484375	11.7890625	-0.92421875	-0.767539062	-0.09921875	0.057460938	1.16E-06	5.98E-06	0.548378153	0.783939324	1	1	0	0
2037_at	EPB41L2	erythrocyte membrane protein band 4.1-li	5.637333984	5.355859375	5.576953125	5.336914062	0.240039063	0.281474609	0.018945312	0.060380859	0.096494172	0.045950384	0.95404185	0.809138304	0	1	0	0
114915_at	EPB41L4A-AS1	EPB41L4A antisense RNA 1	6.610869141	7.043359375	6.633007813	7.056445313	-0.4234375	-0.432490234	-0.013085938	-0.022138672	0.046361996	0.041498571	0.981182744	0.965540624	1	1	0	0
2039_at	EPB49	erythrocyte membrane protein band 4.9 (d	6.122626953	5.746875	6.37421875	5.668164063	0.706054687	0.375751953	0.078710937	-0.251591797	0.000127176	0.016912377	0.765461317	0.126271171	1	1	0	0
80314_at	EPC1	enhancer of polycomb homolog 1 (Drosophi	10.26269531	10.52929688	10.24921875	10.59257813	-0.343359375	-0.266601563	-0.06328125	0.013476562	0.000310749	0.002461961	0.597885207	0.944085675	1	1	0	0
26122_at	EPC2	enhancer of polycomb homolog 2 (Drosophi	9.753261719	10.01875	9.76328125	10.02851563	-0.265234375	-0.265488281	-0.009765625	-0.010019531	0.005160248	0.005121819	0.965503435	0.964228637	1	1	0	0
57724_at	EPG5	ectopic P-granules autophagy protein 5 h	8.670332031	9.153515625	8.430078125	9.06796875	-0.637890625	-0.483183594	0.085546875	0.240253906	0.000500428	0.004503734	0.757052168	0.18025286	1	1	0	0
2043_at	EPHA4	EPH receptor A4	8.491044922	10.7421875	8.345117188	10.584375	-2.239257813	-2.251142578	0.1578125	0.145927734	2.56E-07	2.43E-07	0.675460341	0.707716646	1	1	0	0
2051_at	EPHB6	EPH receptor B6	5.233271484	5.559570313	5.356835938	5.5734375	-0.216601563	-0.326298828	-0.013867187	-0.123564453	0.138566308	0.018740728	0.967128119	0.494277526	0	1	0	0
2052_at	EPHX1	epoxide hydrolase 1, microsomal (xenobio	5.591162109	5.980859375	5.616601563	5.978125	-0.361523438	-0.389697266	0.002734375	-0.025439453	0.024173022	0.015279392	0.994794329	0.944237452	1	1	0	0
9852_at	EPM2AIP1	EPM2A (laforin) interacting protein 1	8.364072266	8.593359375	8.360351562	8.58125	-0.220898438	-0.229287109	0.012109375	0.003720703	0.00712971	0.005474531	0.948522382	0.986553003	1	1	0	0
2058_at	EPRS	glutamyl-prolyl-tRNA synthetase	10.33388672	9.180078125	10.36328125	9.194921875	1.168359375	1.153808594	-0.01484375	-0.029394531	1.35E-07	1.46E-07	0.958522622	0.904787132	1	1	0	0
58513_at	EPS15L1	epidermal growth factor receptor pathway	10.23203125	10.46679688	10.290625	10.496875	-0.20625	-0.234765625	-0.030078125	-0.05859375	0.006182491	0.002372752	0.824584185	0.56672666	1	1	0	0
79574_at	EPS8L3	EPS8-like 3	4.688398438	4.739453125	4.832421875	4.696484375	0.1359375	-0.051054687	0.04296875	-0.144023438	0.026414236	0.5350156	0.629858896	0.018726587	1	0	0	1
85465_at	EPT1	ethanolaminephosphotransferase 1 (CDP-et	7.552929688	7.040234375	7.801757812	7.096679687	0.705078125	0.512695313	-0.056445312	-0.248828125	0.000117678	0.001713137	0.847544422	0.126582612	1	1	0	0
26284_at	ERAL1	Era G-protein-like 1 (E. coli)	8.042480469	7.533984375	8.163476562	7.467578125	0.695898438	0.508496094	0.06640625	-0.120996094	0.000244752	0.003165469	0.828717686	0.613530141	1	1	0	0
51752_at	ERAP1	endoplasmic reticulum aminopeptidase 1	10.90589844	10.75039063	10.90859375	10.66484375	0.24375	0.155507813	0.085546875	-0.002695313	0.001866091	0.037826649	0.329360346	0.989515189	1	1	0	0
2064_at	ERBB2	v-erb-b2 erythroblastic leukemia viral o	8.240917969	8.815234375	8.229296875	8.912109375	-0.6828125	-0.574316406	-0.096875	0.011621094	6.38E-07	2.94E-06	0.324713055	0.952911598	1	1	0	0
2067_at	ERCC1	excision repair cross-complementing rode	7.503056641	6.919335938	7.608398438	6.927148438	0.68125	0.583720703	-0.0078125	-0.105341797	0.000411714	0.001478305	0.98690302	0.695732837	1	1	0	0
2068_at	ERCC2	excision repair cross-complementing rode	7.861269531	8.082421875	7.933007812	8.309960937	-0.376953125	-0.221152344	-0.227539063	-0.071738281	0.008033427	0.135623446	0.12182469	0.759801813	1	0	0	0
2074_at	ERCC6	excision repair cross-complementing rode	8.072880859	8.64609375	8.10234375	8.6875	-0.58515625	-0.573212891	-0.04140625	-0.029462891	3.95E-05	4.77E-05	0.847708859	0.899567183	1	1	0	0
57222_at	ERGIC1	endoplasmic reticulum-golgi intermediate	9.742109375	10.371875	9.790625	10.38242188	-0.591796875	-0.629765625	-0.010546875	-0.048515625	0.000822655	0.00048901	0.980287209	0.882008873	1	1	0	0
51290_at	ERGIC2	ERGIC and golgi 2	10.34048828	10.1234375	10.38359375	10.12617188	0.257421875	0.217050781	-0.002734375	-0.043105469	0.002586511	0.008943567	0.990806496	0.750605511	1	1	0	0
2079_at	ERH	enhancer of rudimentary homolog (Drosoph	10.91039063	10.47109375	10.92851563	10.41757813	0.5109375	0.439296875	0.053515625	-0.018125	0.000933767	0.003058043	0.84239431	0.95779618	1	1	0	0
90459_at	ERI1	exoribonuclease 1	8.83140625	7.19140625	8.7609375	7.218359375	1.542578125	1.64	-0.026953125	0.07046875	5.17E-06	2.98E-06	0.962405877	0.883509356	1	1	0	0
27248_at	ERLEC1	endoplasmic reticulum lectin 1	9.604941406	9.401953125	9.7	9.43203125	0.26796875	0.202988281	-0.030078125	-0.095058594	0.02474997	0.098989034	0.902136106	0.561518242	1	0	0	0
10613_at	ERLIN1	ER lipid raft associated 1	8.878886719	8.558984375	8.765625	8.488671875	0.276953125	0.319902344	0.0703125	0.113261719	0.004400705	0.001463174	0.602382831	0.301976989	1	1	0	0
114625_at	ERMAP	erythroblast membrane-associated protein	6.081083984	6.369726563	6.027539063	6.466210938	-0.438671875	-0.288642578	-0.096484375	0.053544922	0.004118975	0.055219454	0.668491923	0.849449787	1	0	0	0
79956_at	ERMP1	endoplasmic reticulum metallopeptidase 1	10.05927734	10.465625	9.775390625	10.22070312	-0.4453125	-0.406347656	0.244921875	0.283886719	0.000366421	0.000794739	0.028806182	0.011627081	1	1	1	1
2081_at	ERN1	endoplasmic reticulum to nucleus signali	9.951367188	10.8609375	10.00664063	10.7671875	-0.760546875	-0.909570312	0.09375	-0.055273437	7.47E-07	1.57E-07	0.43027265	0.712944049	1	1	0	0
30001_at	ERO1L	ERO1-like (S. cerevisiae)	10.24013672	9.484375	10.03984375	9.467578125	0.572265625	0.755761719	0.016796875	0.200292969	0.000199054	1.66E-05	0.958061731	0.161814796	1	1	0	0
56605_at	ERO1LB	ERO1-like beta (S. cerevisiae)	6.998808594	7.408398438	7.063867188	7.333789063	-0.269921875	-0.409589844	0.074609375	-0.065058594	0.17873136	0.027997755	0.827340928	0.85472296	0	1	0	0
23071_at	ERP44	endoplasmic reticulum protein 44	10.76382813	10.37226563	10.790625	10.33554688	0.455078125	0.3915625	0.03671875	-0.026796875	2.36E-07	8.80E-07	0.605713115	0.74167921	1	1	0	0
2086_at	ERV3-1	endogenous retrovirus group 3, member 1	7.648369141	7.949804687	7.544726562	7.984179687	-0.439453125	-0.301435547	-0.034375	0.103642578	0.015560732	0.108749005	0.931045202	0.719029696	1	0	0	0
100507321_at	ERVK13-1	endogenous retrovirus group K13, member	8.654853516	8.885546875	8.662890625	8.81875	-0.155859375	-0.230693359	0.066796875	-0.008037109	0.14904101	0.023583728	0.662588037	0.974841932	0	1	0	0
2098_at	ESD	esterase D	7.903095703	7.453320313	7.972851563	7.515820313	0.45703125	0.449775391	-0.0625	-0.069755859	0.031030715	0.033948367	0.882582114	0.864664849	1	1	0	0
51575_at	ESF1	ESF1, nucleolar pre-rRNA processing prot	6.366279297	5.454101563	6.397070313	5.544335938	0.852734375	0.912177734	-0.090234375	-0.030791016	0.001661963	0.000969424	0.854266283	0.960188732	1	1	0	0
11082_at	ESM1	endothelial cell-specific molecule 1	4.761767578	4.921679688	4.74296875	4.950390625	-0.207421875	-0.159912109	-0.028710937	0.018798828	0.018369506	0.073925594	0.86604409	0.919126661	1	0	0	0
23344_at	ESYT1	extended synaptotagmin-like protein 1	11.0796875	10.8328125	10.92109375	10.66835938	0.252734375	0.246875	0.164453125	0.15859375	0.000179083	0.000219433	0.005691959	0.0073704	1	1	1	1
57488_at	ESYT2	extended synaptotagmin-like protein 2	10.68015625	11.2171875	10.62890625	11.2515625	-0.62265625	-0.53703125	-0.034375	0.05125	8.80E-05	0.000318709	0.899263825	0.834987937	1	1	0	0
2107_at	ETF1	eukaryotic translation termination facto	8.767939453	7.587695313	8.90546875	7.775195313	1.130273438	1.180244141	-0.1875	-0.137529297	1.44E-06	9.84E-07	0.280757294	0.485837614	1	1	0	0
2110_at	ETFDH	electron-transferring-flavoprotein dehyd	8.095166016	7.949804688	8.16796875	7.85546875	0.3125	0.145361328	0.094335937	-0.072802734	0.015867802	0.341180783	0.610068843	0.72473628	1	0	0	0
2113_at	ETS1	v-ets erythroblastosis virus E26 oncogen	11.6734375	12.08320313	11.74492188	12.0875	-0.342578125	-0.409765625	-0.004296875	-0.071484375	0.000113966	2.29E-05	0.982722835	0.453091338	1	1	0	0
2114_at	ETS2	v-ets erythroblastosis virus E26 oncogen	8.608496094	7.983984375	8.557421875	7.821875	0.735546875	0.624511719	0.162109375	0.051074219	4.18E-05	0.000177322	0.341886893	0.852627597	1	1	0	0
2117_at	ETV3	ets variant 3	10.05646484	9.015234375	10.0984375	9.05546875	1.04296875	1.041230469	-0.040234375	-0.041972656	9.60E-07	9.78E-07	0.880382397	0.873144675	1	1	0	0
2119_at	ETV5	ets variant 5	4.804169922	4.670703125	4.857617188	4.632226563	0.225390625	0.133466797	0.038476563	-0.053447266	0.046731989	0.305668087	0.858443695	0.782543199	1	0	0	0
2120_at	ETV6	ets variant 6	8.543798828	9.371484375	8.730859375	9.345703125	-0.61484375	-0.827685547	0.02578125	-0.187060547	0.002107621	0.000178	0.954189348	0.435697422	1	1	0	0
55194_at	EVA1B	eva-1 homolog B (C. elegans)	5.2215625	5.551367188	5.416210938	5.5234375	-0.107226563	-0.329804688	0.027929688	-0.194648438	0.649193034	0.038657949	0.937376376	0.284262038	0	1	0	0
59271_at	EVA1C	eva-1 homolog C (C. elegans)	7.418447266	8.21484375	7.277148438	8.05859375	-0.781445313	-0.796396484	0.15625	0.141298828	0.000105423	8.91E-05	0.475088768	0.537572255	1	1	0	0
2123_at	EVI2A	ecotropic viral integration site 2A	7.078701172	7.727539062	7.0890625	7.788085937	-0.699023438	-0.648837891	-0.060546875	-0.010361328	0.000530338	0.000981542	0.864329751	0.982968128	1	1	0	0
2124_at	EVI2B	ecotropic viral integration site 2B	10.64136719	11.20546875	10.54375	11.18242188	-0.638671875	-0.564101562	0.023046875	0.097617188	2.80E-06	8.55E-06	0.903897047	0.386855882	1	1	0	0
51466_at	EVL	Enah/Vasp-like	11.07712891	11.42226563	10.94414063	11.378125	-0.433984375	-0.345136719	0.044140625	0.132988281	0.000203636	0.001395949	0.807776068	0.242607555	1	1	0	0
55218_at	EXD2	exonuclease 3'-5' domain containing 2	5.477099609	5.2703125	5.524804688	5.254492188	0.2703125	0.206787109	0.015820312	-0.047705078	0.017401104	0.0735814	0.952460353	0.815410816	1	0	0	0
55763_at	EXOC1	exocyst complex component 1	9.733710938	9.8875	9.643359375	9.9234375	-0.280078125	-0.153789063	-0.0359375	0.090351562	0.004728329	0.131483733	0.843582543	0.466196608	1	0	0	0
55770_at	EXOC2	exocyst complex component 2	9.903046875	9.742578125	9.768359375	9.607421875	0.1609375	0.16046875	0.13515625	0.1346875	0.015011355	0.015314094	0.04148269	0.042251175	1	1	1	1
283849_at	EXOC3L1	exocyst complex component 3-like 1	5.636640625	5.428710937	5.566210937	5.504296875	0.061914062	0.207929688	-0.075585937	0.070429688	0.564972117	0.008405733	0.442134958	0.48682719	0	1	0	0
60412_at	EXOC4	exocyst complex component 4	9.445058594	9.92421875	9.394140625	9.86484375	-0.470703125	-0.479160156	0.059375	0.050917969	4.04E-05	3.46E-05	0.669856586	0.731221459	1	1	0	0
10640_at	EXOC5	exocyst complex component 5	9.777246094	9.336328125	9.684765625	9.269921875	0.41484375	0.440917969	0.06640625	0.092480469	0.00021531	0.000126735	0.647230056	0.457555139	1	1	0	0
23233_at	EXOC6B	exocyst complex component 6B	8.050410156	8.34921875	8.000390625	8.3765625	-0.376171875	-0.298808594	-0.02734375	0.050019531	0.03540822	0.105964168	0.946800529	0.890294387	1	0	0	0
149371_at	EXOC8	exocyst complex component 8	9.006210938	9.2265625	9.02265625	9.133984375	-0.111328125	-0.220351562	0.092578125	-0.016445313	0.223482899	0.008402775	0.344975746	0.926514431	0	1	0	0
23404_at	EXOSC2	exosome component 2	9.502519531	9.214453125	9.4578125	9.233203125	0.224609375	0.288066406	-0.01875	0.044707031	0.028180677	0.005634192	0.933474061	0.805215131	1	1	0	0
54512_at	EXOSC4	exosome component 4	8.478554688	7.669726562	8.58125	7.645507813	0.935742188	0.808828125	0.02421875	-0.102695313	9.95E-06	3.73E-05	0.9463076	0.663112696	1	1	0	0
56915_at	EXOSC5	exosome component 5	6.783505859	5.813671875	6.536914062	5.884765625	0.652148438	0.969833984	-0.07109375	0.246591797	0.016259376	0.0008875	0.897746059	0.480645222	1	1	0	0
118460_at	EXOSC6	exosome component 6	9.740917969	9.4140625	9.7140625	9.556640625	0.157421875	0.326855469	-0.142578125	0.026855469	0.182285553	0.00364498	0.243277708	0.905055579	0	1	0	0
23016_at	EXOSC7	exosome component 7	7.813515625	7.356054687	7.717773437	7.34140625	0.376367188	0.457460938	0.014648438	0.095742187	0.007945168	0.001874584	0.965639671	0.643957335	1	1	0	0
11340_at	EXOSC8	exosome component 8	8.462587891	8.190429687	8.61328125	8.194140625	0.419140625	0.272158203	-0.003710937	-0.150693359	0.007955534	0.089708906	0.99310273	0.44391971	1	0	0	0
23086_at	EXPH5	exophilin 5	4.989970703	5.186523438	4.915039063	5.41171875	-0.496679688	-0.196552734	-0.225195313	0.074931641	0.007381867	0.373202787	0.281575812	0.82213536	1	0	0	0
2131_at	EXT1	exostosin 1	7.621611328	8.186914063	7.830859375	8.307421875	-0.4765625	-0.565302734	-0.120507813	-0.209248047	0.013348345	0.004076808	0.681294936	0.362183576	1	1	0	0
2145_at	EZH1	enhancer of zeste homolog 1 (Drosophila)	9.942949219	10.7484375	9.89453125	10.71445313	-0.819921875	-0.805488281	0.033984375	0.048417969	1.01E-05	1.20E-05	0.904523095	0.853418738	1	1	0	0
2146_at	EZH2	enhancer of zeste homolog 2 (Drosophila)	6.932949219	7.295703125	7.000976563	7.124804688	-0.123828125	-0.362753906	0.170898438	-0.068027344	0.622607984	0.037430446	0.431975008	0.831934909	0	1	0	0
7430_at	EZR	ezrin	10.99628906	10.57070313	11.02304688	10.5796875	0.443359375	0.425585938	-0.008984375	-0.026757812	5.73E-06	8.32E-06	0.956966224	0.836690685	1	1	0	0
2149_at	F2R	coagulation factor II (thrombin) recepto	10.27009766	10.7578125	10.20546875	10.77382813	-0.568359375	-0.487714844	-0.016015625	0.064628906	0.000137833	0.000517067	0.958017563	0.762039245	1	1	0	0
2150_at	F2RL1	coagulation factor II (thrombin) recepto	4.809150391	4.702734375	4.7859375	4.603515625	0.182421875	0.106416016	0.09921875	0.023212891	0.013139229	0.177639475	0.219390342	0.871132613	1	0	0	0
9002_at	F2RL3	coagulation factor II (thrombin) recepto	5.622373047	5.183203125	5.587304688	5.25	0.337304688	0.439169922	-0.066796875	0.035068359	0.009690302	0.001376002	0.755704685	0.893914593	1	1	0	0
8772_at	FADD	Fas (TNFRSF6)-associated via death domai	8.456660156	8.309375	8.576953125	8.275585938	0.301367187	0.147285156	0.033789062	-0.120292969	0.034600417	0.397691659	0.909252136	0.52732303	1	0	0	0
3992_at	FADS1	fatty acid desaturase 1	8.560400391	8.125	8.663671875	8.212695312	0.450976562	0.435400391	-0.087695313	-0.103271484	0.002544948	0.00332232	0.694099253	0.618576306	1	1	0	0
3995_at	FADS3	fatty acid desaturase 3	7.428017578	6.968554688	7.427539063	7.217382813	0.21015625	0.459462891	-0.248828125	0.000478516	0.402117749	0.02471556	0.28824943	0.999469593	0	1	0	0
11124_at	FAF1	Fas (TNFRSF6) associated factor 1	9.672734375	9.575	9.659375	9.478515625	0.180859375	0.097734375	0.096484375	0.013359375	0.048939799	0.374024098	0.382519737	0.949598704	1	0	0	0
23197_at	FAF2	Fas associated factor family member 2	10.11554688	9.858203125	10.26289063	9.908984375	0.35390625	0.25734375	-0.05078125	-0.14734375	0.000464536	0.005672696	0.729976035	0.12381202	1	1	0	0
2184_at	FAH	fumarylacetoacetate hydrolase (fumarylac	9.269394531	6.950195313	9.202734375	7.201757813	2.000976563	2.319199219	-0.2515625	0.066660156	3.72E-05	9.76E-06	0.66740053	0.938928977	1	1	0	0
55179_at	FAIM	Fas apoptotic inhibitory molecule	6.273476563	5.974609375	6.453515625	5.994335938	0.459179688	0.298867188	-0.019726562	-0.180039062	0.024455711	0.172480557	0.968547566	0.50018148	1	0	0	0
9214_at	FAIM3	Fas apoptotic inhibitory molecule 3	9.357949219	11.09609375	9.096875	10.88671875	-1.78984375	-1.738144531	0.209375	0.261074219	1.35E-05	1.76E-05	0.648630393	0.529430413	1	1	0	0
359845_at	FAM101B	family with sequence similarity 101, mem	11.63273438	9.443359375	11.76484375	9.375585938	2.389257812	2.189375	0.067773437	-0.132109375	0.000215031	0.00045403	0.959991727	0.910853764	1	1	0	0
399665_at	FAM102A	family with sequence similarity 102, mem	8.975302734	9.9953125	8.94140625	9.966796875	-1.025390625	-1.020009766	0.028515625	0.033896484	5.77E-06	6.01E-06	0.937007861	0.921208743	1	1	0	0
90736_at	FAM104B	family with sequence similarity 104, mem	5.568330078	5.38046875	5.594335938	5.279101563	0.315234375	0.187861328	0.101367188	-0.026005859	0.033255185	0.259713964	0.642268603	0.937265487	1	0	0	0
90268_at	FAM105B	family with sequence similarity 105, mem	8.906816406	9.26796875	8.9546875	9.346484375	-0.391796875	-0.361152344	-0.078515625	-0.047871094	0.000856755	0.001648237	0.616220717	0.803574203	1	1	0	0
642273_at	FAM110C	family with sequence similarity 110, mem	5.196835938	6.314453125	5.259570313	6.373632813	-1.1140625	-1.117617188	-0.059179688	-0.062734375	0.000907732	0.000883632	0.931035057	0.925451226	1	1	0	0
63901_at	FAM111A	family with sequence similarity 111, mem	8.721630859	9.43828125	8.815625	9.499609375	-0.683984375	-0.716650391	-0.061328125	-0.093994141	0.000761612	0.000515781	0.865874194	0.765461317	1	1	0	0
9747_at	FAM115A	family with sequence similarity 115, mem	5.529287109	5.833789063	5.848632813	5.80703125	0.041601563	-0.304501953	0.026757813	-0.319345703	0.8827482	0.031248057	0.931104859	0.02387318	0	1	0	1
285966_at	FAM115C	family with sequence similarity 115, mem	8.089394531	8.930078125	7.547460938	8.95859375	-1.411132813	-0.840683594	-0.028515625	0.541933594	3.49E-06	0.000355389	0.95404185	0.010547027	1	1	0	1
81558_at	FAM117A	family with sequence similarity 117, mem	10.09087891	11.22578125	10.14921875	11.25625	-1.10703125	-1.134902344	-0.03046875	-0.058339844	3.36E-06	2.71E-06	0.932722625	0.85206266	1	1	0	0
150864_at	FAM117B	family with sequence similarity 117, mem	8.373964844	9.60703125	8.256835937	9.621484375	-1.364648438	-1.233066406	-0.014453125	0.117128906	4.45E-07	1.11E-06	0.971201927	0.612979397	1	1	0	0
55007_at	FAM118A	family with sequence similarity 118, mem	7.125996094	8.006835938	7.131445313	7.848242188	-0.716796875	-0.880839844	0.15859375	-0.005449219	0.002405842	0.000452888	0.632440685	0.993058373	1	1	0	0
79607_at	FAM118B	family with sequence similarity 118, mem	9.072578125	8.7109375	8.996875	8.593359375	0.403515625	0.361640625	0.117578125	0.075703125	0.000427722	0.001070011	0.33326666	0.607670591	1	1	0	0
23196_at	FAM120A	family with sequence similarity 120A	10.52734375	10.28867188	10.56523438	10.27695313	0.28828125	0.238671875	0.01171875	-0.037890625	0.000107606	0.000550658	0.932390053	0.69877382	1	1	0	0
84498_at	FAM120B	family with sequence similarity 120B	9.643808594	9.872265625	9.6828125	9.873828125	-0.191015625	-0.228457031	-0.0015625	-0.039003906	0.019578652	0.005951525	0.994213964	0.781050066	1	1	0	0
159091_at	FAM122C	family with sequence similarity 122C	6.634541016	7.2421875	6.77890625	7.260351563	-0.481445313	-0.607646484	-0.018164063	-0.144365234	0.010923032	0.002014793	0.968666805	0.583488948	1	1	0	0
84668_at	FAM126A	family with sequence similarity 126, mem	9.98328125	9.402734375	10.09140625	9.36015625	0.73125	0.580546875	0.042578125	-0.108125	2.24E-06	1.77E-05	0.820887438	0.391618659	1	1	0	0
285172_at	FAM126B	family with sequence similarity 126, mem	9.611679687	9.350390625	9.67578125	9.403125	0.27265625	0.261289063	-0.052734375	-0.064101562	0.002232791	0.003093607	0.689093765	0.59653628	1	1	0	0
64855_at	FAM129B	family with sequence similarity 129, mem	7.859414063	5.403125	8.074023438	5.356640625	2.717382813	2.456289063	0.046484375	-0.214609375	1.49E-07	3.56E-07	0.941958425	0.588490419	1	1	0	0
9715_at	FAM131B	family with sequence similarity 131, mem	7.015419922	6.483007813	6.872851563	6.194140625	0.678710938	0.532412109	0.288867188	0.142568359	0.000162971	0.001276942	0.067195561	0.475873293	1	1	0	0
162427_at	FAM134C	family with sequence similarity 134, mem	10.42056641	10.74296875	10.54648438	10.84179688	-0.2953125	-0.322402344	-0.098828125	-0.125917969	9.96E-05	4.57E-05	0.143653364	0.05048131	1	1	0	0
57579_at	FAM135A	family with sequence similarity 135, mem	5.839941406	6.321289063	5.931640625	6.468554688	-0.536914063	-0.481347656	-0.147265625	-0.091699219	0.000649006	0.001584354	0.407658056	0.676468721	1	1	0	0
10144_at	FAM13A	family with sequence similarity 13, memb	5.126035156	5.836523438	4.983398438	5.511132813	-0.527734375	-0.710488281	0.325390625	0.142636719	0.001864361	0.000154459	0.045448651	0.500552937	1	1	1	0
285512_at	FAM13A-AS1	FAM13A antisense RNA 1	7.354257813	8.243359375	7.150390625	8.03984375	-0.889453125	-0.889101562	0.203515625	0.203867188	0.001192934	0.001196387	0.566150021	0.565290662	1	1	0	0
317662_at	FAM149B1	family with sequence similarity 149, mem	7.182890625	7.752734375	7.166210937	7.80703125	-0.640820313	-0.56984375	-0.054296875	0.016679688	3.86E-06	1.12E-05	0.725657868	0.938585366	1	1	0	0
348378_at	FAM159A	family with sequence similarity 159, mem	8.825351562	9.546484375	8.613671875	9.49921875	-0.885546875	-0.721132813	0.047265625	0.211679687	8.56E-06	5.52E-05	0.867413295	0.177821494	1	1	0	0
84067_at	FAM160A2	family with sequence similarity 160, mem	9.287089844	9.434375	9.25390625	9.346484375	-0.092578125	-0.147285156	0.087890625	0.033183594	0.234651909	0.035887007	0.268008974	0.783225236	0	1	0	0
57700_at	FAM160B1	family with sequence similarity 160, mem	9.302910156	9.7640625	9.36171875	9.69765625	-0.3359375	-0.461152344	0.06640625	-0.058808594	0.002319239	0.000167067	0.681567019	0.729762657	1	1	0	0
64760_at	FAM160B2	family with sequence similarity 160, mem	7.155419922	7.4421875	7.255273438	7.316601563	-0.061328125	-0.286767578	0.125585938	-0.099853516	0.757076157	0.01639923	0.385635936	0.532909025	0	1	0	0
26049_at	FAM169A	family with sequence similarity 169, mem	7.980859375	8.584765625	8.132421875	8.464453125	-0.33203125	-0.60390625	0.1203125	-0.1515625	0.000384514	1.88E-06	0.18497359	0.076763677	1	1	0	0
83989_at	FAM172A	family with sequence similarity 172, mem	9.306425781	9.725390625	9.36953125	9.81015625	-0.440625	-0.418964844	-0.084765625	-0.063105469	0.000546653	0.000829825	0.60950235	0.736934541	1	1	0	0
345757_at	FAM174A	family with sequence similarity 174, mem	5.899892578	6.31953125	5.880859375	6.352148438	-0.471289063	-0.419638672	-0.032617188	0.019033203	0.009712379	0.020411744	0.935078196	0.965428856	1	1	0	0
84142_at	FAM175A	family with sequence similarity 175, mem	7.509287109	7.98046875	7.511523438	7.821289063	-0.309765625	-0.471181641	0.159179688	-0.002236328	0.046287653	0.003131854	0.400310552	0.995715141	1	1	0	0
23172_at	FAM175B	family with sequence similarity 175, mem	9.162675781	8.884765625	9.168359375	8.957421875	0.2109375	0.277910156	-0.07265625	-0.005683594	0.067328457	0.014635838	0.67333533	0.985372103	0	1	0	0
283635_at	FAM177A1	family with sequence similarity 177, mem	5.634541016	5.259375	5.776953125	5.196484375	0.58046875	0.375166016	0.062890625	-0.142412109	0.002008477	0.037116244	0.854301126	0.564640594	1	1	0	0
400823_at	FAM177B	family with sequence similarity 177, mem	4.709492188	4.869140625	4.74921875	4.812304688	-0.063085938	-0.159648438	0.056835937	-0.039726562	0.46033243	0.017565347	0.525898729	0.70545839	0	1	0	0
165186_at	FAM179A	family with sequence similarity 179, mem	6.868535156	7.165625	6.358984375	6.743164062	-0.384179688	-0.297089844	0.422460938	0.509550781	0.163416578	0.325064009	0.115366629	0.049719797	0	0	0	1
23116_at	FAM179B	family with sequence similarity 179, mem	7.4428125	8.027148438	7.6265625	8.064453125	-0.437890625	-0.584335938	-0.037304688	-0.18375	0.00334033	0.00032383	0.899869001	0.260524329	1	1	0	0
389558_at	FAM180A	family with sequence similarity 180, mem	4.689726563	4.77265625	4.815039063	4.787304688	0.027734375	-0.082929688	-0.014648438	-0.1253125	0.773079354	0.173583976	0.89955795	0.027237416	0	0	0	1
284800_at	FAM182A	family with sequence similarity 182, mem	6.181201172	6.464453125	5.979882813	6.596289063	-0.61640625	-0.283251953	-0.131835938	0.201318359	0.010333334	0.305033771	0.732020903	0.528604896	1	0	0	0
222234_at	FAM185A	family with sequence similarity 185, mem	6.581054688	7	6.595703125	7.08828125	-0.492578125	-0.418945313	-0.08828125	-0.014648438	0.007395512	0.021185463	0.77545802	0.974265492	1	1	0	0
80013_at	FAM188A	family with sequence similarity 188, mem	7.79609375	8.038476563	7.8546875	7.950390625	-0.095703125	-0.242382813	0.088085937	-0.05859375	0.540283023	0.036663128	0.587968986	0.762141655	0	1	0	0
10712_at	FAM189B	family with sequence similarity 189, mem	6.515380859	6.88984375	6.497851563	6.89140625	-0.393554688	-0.374462891	-0.0015625	0.017529297	0.007076798	0.009989651	0.997016981	0.959690926	1	1	0	0
80011_at	FAM192A	family with sequence similarity 192, mem	10.44230469	10.68085938	10.41367188	10.7484375	-0.334765625	-0.238554688	-0.067578125	0.028632812	0.00021618	0.003421544	0.52105403	0.848099338	1	1	0	0
8603_at	FAM193A	family with sequence similarity 193, mem	9.521503906	9.71953125	9.49296875	9.715234375	-0.222265625	-0.198027344	0.004296875	0.028535156	0.035825973	0.064649994	0.988327294	0.894360139	1	0	0	0
54540_at	FAM193B	family with sequence similarity 193, mem	7.463134766	8.0578125	7.382226563	7.9828125	-0.600585938	-0.594677734	0.075	0.080908203	0.002204654	0.002382567	0.828228403	0.809346399	1	1	0	0
131831_at	FAM194A	family with sequence similarity 194, mem	4.740717773	4.789453125	4.726953125	4.975390625	-0.2484375	-0.048735352	-0.1859375	0.013764648	0.024961292	0.803289231	0.104715905	0.958503923	1	0	0	0
348262_at	FAM195B	family with sequence similarity 195, mem	9.738632813	9.358984375	9.76875	9.363671875	0.405078125	0.379648438	-0.0046875	-0.030117188	0.001657877	0.002737681	0.989171073	0.904666243	1	1	0	0
63877_at	FAM204A	family with sequence similarity 204, mem	9.434375	9.247265625	9.441796875	9.313671875	0.128125	0.187109375	-0.06640625	-0.007421875	0.17335661	0.032871717	0.589936285	0.972758369	0	1	0	0
85395_at	FAM207A	family with sequence similarity 207, mem	8.198076172	7.349804688	8.23203125	7.447070313	0.784960938	0.848271484	-0.097265625	-0.033955078	0.002851333	0.001565895	0.83688458	0.954632677	1	1	0	0
23272_at	FAM208A	family with sequence similarity 208, mem	9.594746094	9.7296875	9.491015625	9.7765625	-0.285546875	-0.134941406	-0.046875	0.103730469	0.001711583	0.139558204	0.738147441	0.298231523	1	0	0	0
54906_at	FAM208B	family with sequence similarity 208, mem	9.324453125	8.869140625	9.3625	8.806640625	0.555859375	0.4553125	0.0625	-0.038046875	1.67E-06	1.00E-05	0.5460498	0.767439956	1	1	0	0
54757_at	FAM20A	family with sequence similarity 20, memb	5.278544922	5.562304688	5.31953125	5.393359375	-0.073828125	-0.283759766	0.168945313	-0.040986328	0.75254698	0.046797832	0.302309217	0.886297143	0	1	0	0
125228_at	FAM210A	family with sequence similarity 210, mem	7.237539063	6.556640625	7.104101563	6.37890625	0.725195313	0.680898438	0.177734375	0.1334375	0.005921514	0.009221432	0.642289567	0.756960238	1	1	0	0
116151_at	FAM210B	family with sequence similarity 210, mem	7.616767578	8.271484375	7.512695313	8.316015625	-0.803320312	-0.654716797	-0.04453125	0.104072266	0.000214315	0.001201047	0.910317714	0.734213193	1	1	0	0
127281_at	FAM213B	family with sequence similarity 213, mem	6.582236328	6.334570313	6.684765625	6.772265625	-0.0875	0.247666016	-0.437695313	-0.102529297	0.783899469	0.22712211	0.018270702	0.730983145	0	0	1	0
56204_at	FAM214A	family with sequence similarity 214, mem	8.625976563	9.809375	8.6859375	9.844140625	-1.158203125	-1.183398438	-0.034765625	-0.059960937	5.73E-06	4.72E-06	0.930665982	0.865098019	1	1	0	0
29902_at	FAM216A	family with sequence similarity 216, mem	6.752275391	7.22734375	6.606835938	7.152929688	-0.54609375	-0.475068359	0.074414062	0.145439453	0.012434528	0.029081568	0.858272141	0.653279858	1	1	0	0
63939_at	FAM217B	family with sequence similarity 217, mem	9.21875	9.580859375	9.245703125	9.5859375	-0.340234375	-0.362109375	-0.005078125	-0.026953125	0.002676672	0.001654724	0.986462818	0.904542842	1	1	0	0
55747_at	FAM21B	family with sequence similarity 21, memb	8.176503906	8.636328125	8.261132813	8.5015625	-0.240429688	-0.459824219	0.134765625	-0.084628906	0.372791797	0.040871651	0.699050207	0.839506695	0	1	0	0
253725_at	FAM21C	family with sequence similarity 21, memb	7.247470703	7.648046875	7.41796875	7.458007813	-0.040039063	-0.400576172	0.190039063	-0.170498047	0.920680238	0.035393093	0.42028916	0.490026624	0	1	0	0
100128071_at	FAM229A	family with sequence similarity 229, mem	7.10140625	7.21484375	6.963867188	7.374804688	-0.4109375	-0.1134375	-0.159960938	0.137539063	0.016294972	0.656088537	0.462143153	0.555554528	1	0	0	0
619208_at	FAM229B	family with sequence similarity 229, mem	4.732890625	4.949414063	4.806445313	4.995898438	-0.189453125	-0.216523438	-0.046484375	-0.073554688	0.050944552	0.024629433	0.777406305	0.586120065	0	1	0	0
100289124_at	FAM27E2	family with sequence similarity 27, memb	10.02675781	10.38046875	9.953515625	10.32617188	-0.37265625	-0.353710938	0.054296875	0.073242188	0.032970507	0.043794559	0.873948382	0.815934276	1	1	0	0
54537_at	FAM35A	family with sequence similarity 35, memb	9.026621094	8.630078125	9.1359375	8.45390625	0.68203125	0.396542969	0.176171875	-0.109316406	0.013031083	0.17869629	0.670835695	0.827843997	1	0	0	0
131583_at	FAM43A	family with sequence similarity 43, memb	9.711210938	10.4921875	9.57109375	10.45234375	-0.88125	-0.780976562	0.03984375	0.140117187	2.86E-06	8.47E-06	0.8743486	0.361783721	1	1	0	0
55603_at	FAM46A	family with sequence similarity 46, memb	8.236738281	8.6578125	8.251367188	8.646875	-0.395507813	-0.421074219	0.0109375	-0.014628906	0.000499381	0.000291588	0.965015614	0.951396898	1	1	0	0
81553_at	FAM49A	family with sequence similarity 49, memb	8.811035156	9.747265625	8.725390625	9.62890625	-0.903515625	-0.936230469	0.118359375	0.085644531	6.89E-05	5.04E-05	0.678601921	0.793244396	1	1	0	0
51571_at	FAM49B	family with sequence similarity 49, memb	11.37050781	10.84609375	11.34335937	10.7328125	0.610546875	0.524414062	0.11328125	0.027148437	3.61E-07	1.37E-06	0.123747039	0.834876727	1	1	0	0
9130_at	FAM50A	family with sequence similarity 50, memb	6.165166016	6.066601563	6.207226563	5.768359375	0.438867188	0.098564453	0.298242188	-0.042060547	0.01864713	0.746887659	0.126699748	0.914620691	1	0	0	0
26240_at	FAM50B	family with sequence similarity 50, memb	6.74046875	6.934570313	7.00078125	7.120898438	-0.120117188	-0.194101563	-0.186328125	-0.2603125	0.358938239	0.083794566	0.09992092	0.017834383	0	0	0	1
9679_at	FAM53B	family with sequence similarity 53, memb	9.274882813	9.776171875	9.32890625	9.571484375	-0.242578125	-0.501289062	0.2046875	-0.054023437	0.009056243	2.32E-05	0.026423336	0.709322706	1	1	1	0
51307_at	FAM53C	family with sequence similarity 53, memb	7.835644531	8.3296875	7.831445313	8.285546875	-0.454101563	-0.494042969	0.044140625	0.004199219	0.002946837	0.001539668	0.880783368	0.992055293	1	1	0	0
79850_at	FAM57A	family with sequence similarity 57, memb	7.684677734	6.896875	7.39296875	6.943164063	0.449804687	0.787802734	-0.046289063	0.291708984	0.02452713	0.000396264	0.911611093	0.174650605	1	1	0	0
440078_at	FAM66C	family with sequence similarity 66, memb	6.851328125	7.5984375	6.953125	7.681445312	-0.728320312	-0.747109375	-0.083007813	-0.101796875	0.006462591	0.005392832	0.872077095	0.834876727	1	1	0	0
374986_at	FAM73A	family with sequence similarity 73, memb	8.232929687	8.4453125	8.181054687	8.42421875	-0.243164063	-0.212382812	0.02109375	0.051875	0.010513954	0.024615959	0.915417843	0.733808551	1	1	0	0
84895_at	FAM73B	family with sequence similarity 73, memb	7.112021484	7.506054688	7.072265625	7.552734375	-0.48046875	-0.394033203	-0.046679688	0.039755859	0.011381623	0.037397603	0.904376233	0.920802533	1	1	0	0
286336_at	FAM78A	family with sequence similarity 78, memb	10.77378906	10.99335938	10.69648438	10.87109375	-0.174609375	-0.219570313	0.122265625	0.077304687	0.041120632	0.010400535	0.183673093	0.482438409	1	1	0	0
644815_at	FAM83G	family with sequence similarity 83, memb	6.385703125	5.916015625	6.278710938	5.97578125	0.302929688	0.4696875	-0.059765625	0.106992188	0.248041363	0.046122521	0.900577512	0.793136781	0	1	0	0
286077_at	FAM83H	family with sequence similarity 83, memb	6.155517578	5.960742188	6.409765625	6.446289063	-0.036523437	0.194775391	-0.485546875	-0.254248047	0.891816167	0.17000499	0.000726101	0.057215298	0	0	1	0
157638_at	FAM84B	family with sequence similarity 84, memb	6.971445313	6.41875	6.898828125	6.4609375	0.437890625	0.552695313	-0.0421875	0.072617188	0.000228825	2.94E-05	0.825079122	0.634034992	1	1	0	0
619423_at	FAM85A	family with sequence similarity 85, memb	4.810517578	5.1171875	4.80546875	5.219140625	-0.413671875	-0.306669922	-0.101953125	0.005048828	0.017920876	0.086312441	0.710605287	0.991974045	1	0	0	0
375061_at	FAM89A	family with sequence similarity 89, memb	6.120742188	5.772460938	6.167773438	5.636132813	0.531640625	0.34828125	0.136328125	-0.04703125	0.002186414	0.036634342	0.545318261	0.88873843	1	1	0	0
51439_at	FAM8A1	family with sequence similarity 8, membe	9.79609375	10.91875	9.761328125	10.89179688	-1.13046875	-1.12265625	0.026953125	0.034765625	4.94E-07	5.24E-07	0.926092032	0.900134395	1	1	0	0
157769_at	FAM91A1	family with sequence similarity 91, memb	9.850351562	9.770703125	9.883984375	9.606640625	0.27734375	0.079648438	0.1640625	-0.033632812	0.018329516	0.646708348	0.199949342	0.887207039	1	0	0	0
51647_at	FAM96B	family with sequence similarity 96, memb	9.359394531	8.716015625	9.30703125	8.61640625	0.690625	0.643378906	0.099609375	0.052363281	3.01E-05	5.69E-05	0.586903926	0.826948553	1	1	0	0
25940_at	FAM98A	family with sequence similarity 98, memb	8.588886719	8.001367188	8.548046875	7.730273438	0.817773438	0.587519531	0.27109375	0.040839844	2.60E-06	5.13E-05	0.021526596	0.856042151	1	1	1	0
283742_at	FAM98B	family with sequence similarity 98, memb	6.291210938	5.835742188	6.1296875	5.90546875	0.22421875	0.45546875	-0.069726562	0.161523438	0.423609824	0.044390307	0.874803293	0.619256741	0	1	0	0
2175_at	FANCA	Fanconi anemia, complementation group A	6.538662109	6.800195313	6.680273438	6.8890625	-0.208789062	-0.261533203	-0.088867188	-0.141611328	0.038554602	0.009890191	0.500029109	0.195862998	1	1	0	0
2176_at	FANCC	Fanconi anemia, complementation group C	6.232119141	5.255664063	6.1609375	5.29140625	0.86953125	0.976455078	-0.035742187	0.071181641	7.87E-05	2.79E-05	0.928391197	0.83392163	1	1	0	0
2177_at	FANCD2	Fanconi anemia, complementation group D2	5.960419922	6.416015625	6.126367188	6.501171875	-0.374804688	-0.455595703	-0.08515625	-0.165947266	0.059716307	0.020637693	0.807925433	0.528361011	0	1	0	0
2178_at	FANCE	Fanconi anemia, complementation group E	7.735244141	7.479882813	7.52578125	7.2015625	0.32421875	0.255361328	0.278320313	0.209462891	0.048088495	0.136893127	0.097473556	0.25220324	1	0	0	0
2188_at	FANCF	Fanconi anemia, complementation group F	7.870957031	7.634765625	7.944335938	7.675	0.269335938	0.236191406	-0.040234375	-0.073378906	0.017826823	0.037929848	0.852255511	0.668858422	1	1	0	0
2189_at	FANCG	Fanconi anemia, complementation group G	6.079326172	6.62265625	6.215234375	6.683789063	-0.468554688	-0.543330078	-0.061132812	-0.135908203	0.000784522	0.000221932	0.782781718	0.384869154	1	1	0	0
55215_at	FANCI	Fanconi anemia, complementation group I	6.212441406	6.8140625	6.459570313	6.912890625	-0.453320313	-0.601621094	-0.098828125	-0.247128906	0.073483146	0.015811906	0.829005472	0.424681925	0	1	0	0
92565_at	FANK1	fibronectin type III and ankyrin repeat	4.378134766	4.5171875	4.53671875	4.425	0.11171875	-0.139052734	0.0921875	-0.158583984	0.07729307	0.024953987	0.164441342	0.010943135	0	1	0	1
84188_at	FAR1	fatty acyl CoA reductase 1	9.884375	10.06679688	9.969921875	10.08242188	-0.1125	-0.182421875	-0.015625	-0.085546875	0.215308746	0.027176847	0.931105673	0.396199467	0	1	0	0
2193_at	FARSA	phenylalanyl-tRNA synthetase, alpha subu	9.631269531	9.361328125	9.633984375	9.4078125	0.226171875	0.269941406	-0.046484375	-0.002714844	0.065795056	0.025965737	0.836213317	0.993484602	0	1	0	0
10056_at	FARSB	phenylalanyl-tRNA synthetase, beta subun	10.03390625	8.748046875	10.1296875	8.796484375	1.333203125	1.285859375	-0.0484375	-0.09578125	2.89E-06	3.97E-06	0.903753117	0.77127701	1	1	0	0
355_at	FAS	Fas (TNF receptor superfamily, member 6)	7.836904297	8.397460937	7.855859375	8.404296875	-0.5484375	-0.560556641	-0.006835938	-0.018955078	0.010114371	0.008710316	0.991102381	0.971201927	1	1	0	0
356_at	FASLG	Fas ligand (TNF superfamily, member 6)	11.29460938	10.87070313	11.26679688	10.90117188	0.365625	0.42390625	-0.03046875	0.0278125	2.29E-05	5.94E-06	0.795100472	0.819122487	1	1	0	0
2194_at	FASN	fatty acid synthase	7.631113281	6.6421875	7.508203125	6.55703125	0.951171875	0.988925781	0.08515625	0.122910156	9.16E-08	6.85E-08	0.47923445	0.236688546	1	1	0	0
10922_at	FASTK	Fas-activated serine/threonine kinase	8.081542969	8.218359375	8.11875	8.4171875	-0.2984375	-0.136816406	-0.198828125	-0.037207031	0.001422588	0.142930687	0.024470376	0.814747571	1	0	1	0
79675_at	FASTKD1	FAST kinase domains 1	6.944873047	6.467382813	6.591015625	6.416796875	0.17421875	0.477490234	0.050585938	0.353857422	0.500411639	0.015820263	0.90046876	0.079261212	0	1	0	0
22868_at	FASTKD2	FAST kinase domains 2	6.457382813	6.062890625	6.536914063	5.811914063	0.725	0.394492188	0.250976563	-0.07953125	2.41E-05	0.004063053	0.064508258	0.70414209	1	1	0	0
60493_at	FASTKD5	FAST kinase domains 5	10.41064453	10.09570313	10.33398438	9.94765625	0.386328125	0.314941406	0.148046875	0.076660156	0.009407857	0.033031047	0.418477298	0.753413159	1	1	0	0
79633_at	FAT4	FAT tumor suppressor homolog 4 (Drosophi	7.005888672	9.2484375	7.145898437	9.20078125	-2.054882813	-2.242548828	0.04765625	-0.140009766	7.68E-08	3.71E-08	0.90662614	0.62262286	1	1	0	0
85302_at	FBF1	Fas (TNFRSF6) binding factor 1	6.30890625	6.720117188	6.349414063	6.86953125	-0.520117187	-0.411210938	-0.149414063	-0.040507813	0.00557818	0.02587393	0.552402386	0.916556487	1	1	0	0
2203_at	FBP1	fructose-1,6-bisphosphatase 1	5.850917969	6.157226562	6.3390625	6.449414062	-0.110351563	-0.306308594	-0.2921875	-0.488144531	0.676549739	0.085350627	0.104360129	0.005748674	0	0	0	1
57666_at	FBRSL1	fibrosin-like 1	7.936162109	8.2125	7.9546875	8.36796875	-0.41328125	-0.276337891	-0.15546875	-0.018525391	0.000126735	0.003476569	0.101441886	0.925322689	1	1	0	0
144699_at	FBXL14	F-box and leucine-rich repeat protein 14	8.819589844	9.26015625	8.878125	9.423828125	-0.545703125	-0.440566406	-0.163671875	-0.058535156	0.000254629	0.001522791	0.273343627	0.800599597	1	1	0	0
64839_at	FBXL17	F-box and leucine-rich repeat protein 17	8.752675781	9.11484375	8.878515625	9.213671875	-0.33515625	-0.362167969	-0.098828125	-0.125839844	0.003000151	0.001651006	0.48455671	0.325445187	1	1	0	0
84961_at	FBXL20	F-box and leucine-rich repeat protein 20	9.045283203	10.49140625	8.76875	10.3984375	-1.6296875	-1.446123047	0.09296875	0.276533203	9.76E-06	2.91E-05	0.858648661	0.410757144	1	1	0	0
26224_at	FBXL3	F-box and leucine-rich repeat protein 3	10.06402344	9.798828125	9.983984375	9.800390625	0.18359375	0.265195313	-0.0015625	0.080039062	0.1451159	0.025976937	0.996336435	0.650526091	0	1	0	0
26235_at	FBXL4	F-box and leucine-rich repeat protein 4	9.284726563	9.926953125	9.141796875	9.72421875	-0.582421875	-0.642226563	0.202734375	0.142929687	1.66E-05	6.85E-06	0.051537715	0.206101802	1	1	0	0
26234_at	FBXL5	F-box and leucine-rich repeat protein 5	11.6775	11.71640625	11.88828125	11.93320313	-0.044921875	-0.03890625	-0.216796875	-0.21078125	0.613616172	0.681371208	0.001080231	0.00135633	0	0	1	1
201456_at	FBXO15	F-box protein 15	4.921220703	5.188867188	4.921289063	5.0265625	-0.105273438	-0.267646484	0.162304688	-6.84E-05	0.490245615	0.022692744	0.206517107	1	0	1	0	0
26232_at	FBXO2	F-box protein 2	6.201455078	5.775195313	6.23203125	5.68828125	0.54375	0.426259766	0.086914063	-0.030576172	0.013644571	0.054644646	0.829982401	0.952550901	1	0	0	0
26263_at	FBXO22	F-box protein 22	7.965048828	7.70703125	7.945507813	7.698242188	0.247265625	0.258017578	0.008789063	0.019541016	0.012172449	0.009163479	0.971201927	0.926257795	1	1	0	0
26273_at	FBXO3	F-box protein 3	9.533007813	10.17695313	9.587890625	10.11601563	-0.528125	-0.643945313	0.0609375	-0.054882813	1.99E-05	3.32E-06	0.674514337	0.717294327	1	1	0	0
79791_at	FBXO31	F-box protein 31	7.5675	7.12421875	7.536328125	7.027539062	0.508789062	0.44328125	0.096679688	0.031171875	0.000154459	0.000508701	0.534556634	0.894680199	1	1	0	0
114907_at	FBXO32	F-box protein 32	6.495576172	8.93515625	6.431835938	8.923046875	-2.491210938	-2.439580078	0.012109375	0.063740234	1.34E-08	1.57E-08	0.980755723	0.863769286	1	1	0	0
254170_at	FBXO33	F-box protein 33	8.671640625	9.0578125	8.544140625	9.06171875	-0.517578125	-0.386171875	-0.00390625	0.1275	0.000549036	0.005427085	0.992055293	0.463816926	1	1	0	0
55030_at	FBXO34	F-box protein 34	8.821542969	9.47578125	8.783203125	9.41953125	-0.636328125	-0.654238281	0.05625	0.038339844	6.95E-05	5.48E-05	0.812253551	0.885487541	1	1	0	0
81545_at	FBXO38	F-box protein 38	9.766035156	10.12109375	9.785546875	10.11367188	-0.328125	-0.355058594	0.007421875	-0.019511719	0.001343454	0.00070198	0.97543202	0.924973896	1	1	0	0
93611_at	FBXO44	F-box protein 44	7.53375	6.774609375	7.67734375	6.954296875	0.723046875	0.759140625	-0.1796875	-0.14359375	8.55E-05	5.59E-05	0.315481108	0.464499014	1	1	0	0
554251_at	FBXO48	F-box protein 48	7.728496094	8.089453125	7.715625	8.084179688	-0.368554688	-0.360957031	0.005273437	0.012871094	0.010861621	0.012462922	0.989515189	0.971220162	1	1	0	0
26270_at	FBXO6	F-box protein 6	9.22125	7.699609375	9.18671875	7.66875	1.51796875	1.521640625	0.030859375	0.03453125	6.52E-08	6.49E-08	0.917380565	0.906185677	1	1	0	0
26269_at	FBXO8	F-box protein 8	8.565322266	9.16875	8.527734375	9.127734375	-0.6	-0.603427734	0.041015625	0.037587891	4.15E-05	3.93E-05	0.855072321	0.869879764	1	1	0	0
26268_at	FBXO9	F-box protein 9	7.440117188	7.826757813	7.542578125	7.732421875	-0.18984375	-0.386640625	0.094335937	-0.102460937	0.093249754	0.001032724	0.518177144	0.465721874	0	1	0	0
23291_at	FBXW11	F-box and WD repeat domain containing 11	10.02716797	10.26445313	9.9578125	10.24882813	-0.291015625	-0.237285156	0.015625	0.069355469	0.002041098	0.009121767	0.938475932	0.582695924	1	1	0	0
26259_at	FBXW8	F-box and WD repeat domain containing 8	8.931269531	8.70703125	8.734375	8.63828125	0.09609375	0.224238281	0.06875	0.196894531	0.444001152	0.024530107	0.639058805	0.049840026	0	1	0	1
23149_at	FCHO1	FCH domain only 1	7.794990234	8.2234375	7.775976563	8.30546875	-0.529492187	-0.428447266	-0.08203125	0.019013672	0.000645967	0.003458958	0.716101701	0.954632677	1	1	0	0
115548_at	FCHO2	FCH domain only 2	7.680283203	8.507421875	7.575976563	8.547265625	-0.971289062	-0.827138672	-0.03984375	0.104306641	6.45E-05	0.000260993	0.926092032	0.751886125	1	1	0	0
89848_at	FCHSD1	FCH and double SH3 domains 1	8.180527344	8.446484375	8.24765625	8.5984375	-0.35078125	-0.265957031	-0.151953125	-0.067128906	0.041161244	0.141129017	0.496529485	0.831402801	1	0	0	0
9873_at	FCHSD2	FCH and double SH3 domains 2	9.704824219	9.96484375	9.647265625	9.908203125	-0.2609375	-0.260019531	0.056640625	0.057558594	0.000205856	0.000212459	0.471646514	0.461162779	1	1	0	0
115352_at	FCRL3	Fc receptor-like 3	8.816572266	10.68710938	8.228320313	10.32265625	-2.094335938	-1.870537109	0.364453125	0.588251953	3.96E-05	0.00010869	0.49371802	0.182355829	1	1	0	0
343413_at	FCRL6	Fc receptor-like 6	10.07708984	11.13945313	9.76015625	10.89414063	-1.133984375	-1.062363281	0.2453125	0.316933594	4.57E-05	8.15E-05	0.36095972	0.194540601	1	1	0	0
2230_at	FDX1	ferredoxin 1	8.095908203	7.863867188	8.145898437	7.667578125	0.478320313	0.232041016	0.196289063	-0.049990234	0.042876549	0.429406802	0.534587286	0.919769494	1	0	0	0
112812_at	FDX1L	ferredoxin 1-like	6.237910156	5.572070313	6.077734375	5.712695313	0.365039062	0.665839844	-0.140625	0.160175781	0.02515603	0.000290039	0.513937631	0.431799049	1	1	0	0
91893_at	FDXACB1	ferredoxin-fold anticodon binding domain	5.610546875	5.162890625	5.574023438	5.25078125	0.323242188	0.44765625	-0.087890625	0.036523437	0.04674565	0.006309547	0.736647954	0.914420395	1	1	0	0
2232_at	FDXR	ferredoxin reductase	5.339570313	5.571289063	5.425976563	5.624023438	-0.198046875	-0.23171875	-0.052734375	-0.08640625	0.052487441	0.022189367	0.75242948	0.521571771	0	1	0	0
2235_at	FECH	ferrochelatase	8.040810547	7.851953125	8.164453125	7.861328125	0.303125	0.188857422	-0.009375	-0.123642578	0.026968726	0.208267956	0.978613204	0.48581816	1	0	0	0
55527_at	FEM1A	fem-1 homolog a (C. elegans)	8.613212891	8.5140625	8.8046875	8.4953125	0.309375	0.099150391	0.01875	-0.191474609	0.000259634	0.23220397	0.902695383	0.010862547	1	0	0	1
10979_at	FERMT2	fermitin family member 2	5.213222656	4.880078125	5.140429688	4.931835938	0.20859375	0.333144531	-0.051757813	0.072792969	0.142367477	0.013546266	0.835540859	0.738398008	0	1	0	0
83706_at	FERMT3	fermitin family member 3	10.49257813	9.808203125	10.68359375	9.826171875	0.857421875	0.684375	-0.01796875	-0.191015625	1.68E-07	1.20E-06	0.926385352	0.034832556	1	1	0	1
9638_at	FEZ1	fasciculation and elongation protein zet	7.581611328	5.973632812	7.486914062	5.806054687	1.680859375	1.607978516	0.167578125	0.094697266	5.64E-05	8.31E-05	0.771684634	0.891257781	1	1	0	0
89846_at	FGD3	FYVE, RhoGEF and PH domain containing 3	9.561425781	10.23476563	9.534765625	10.15351563	-0.61875	-0.673339844	0.08125	0.026660156	8.58E-06	3.97E-06	0.561518242	0.898129077	1	1	0	0
83888_at	FGFBP2	fibroblast growth factor binding protein	10.91611328	12.203125	10.81484375	12.23242188	-1.417578125	-1.287011719	-0.029296875	0.101269531	6.35E-05	0.000147567	0.966975291	0.855440267	1	1	0	0
2260_at	FGFR1	fibroblast growth factor receptor 1	5.193432617	5.57890625	5.28984375	5.33984375	-0.05	-0.385473633	0.2390625	-0.096411133	0.874123418	0.01679683	0.165120401	0.700540035	0	1	0	0
26127_at	FGFR1OP2	FGFR1 oncogene partner 2	8.603730469	7.712890625	8.374804688	7.613867188	0.7609375	0.890839844	0.099023437	0.228925781	0.00070906	0.000184538	0.780036442	0.351768363	1	1	0	0
10875_at	FGL2	fibrinogen-like 2	8.92953125	9.609375	9.044921875	9.64609375	-0.601171875	-0.67984375	-0.03671875	-0.115390625	0.000292368	0.000100638	0.903547543	0.571315625	1	1	0	0
2268_at	FGR	Gardner-Rasheed feline sarcoma viral (v-	9.95796875	10.93242188	9.435546875	10.76210938	-1.3265625	-0.974453125	0.1703125	0.522421875	3.77E-06	6.19E-05	0.521690338	0.009441755	1	1	0	1
2271_at	FH	fumarate hydratase	6.734619141	6.460351563	6.777148438	6.393554688	0.38359375	0.274267578	0.066796875	-0.042529297	0.002171967	0.022218423	0.728689113	0.852079653	1	1	0	0
2275_at	FHL3	four and a half LIM domains 3	8.844511719	9.3125	8.97421875	9.40703125	-0.4328125	-0.467988281	-0.09453125	-0.129707031	0.010923032	0.006371866	0.727244878	0.583806076	1	1	0	0
29109_at	FHOD1	formin homology 2 domain containing 1	8.061074219	7.416992188	8.075976563	7.455664063	0.6203125	0.644082031	-0.038671875	-0.014902344	0.001114884	0.00081769	0.917420469	0.973046585	1	1	0	0
11153_at	FICD	FIC domain containing	8.176269531	7.530078125	8.605859375	7.617773438	0.988085937	0.646191406	-0.087695313	-0.429589844	0.000366771	0.009835693	0.852940135	0.092616335	1	1	0	0
161247_at	FITM1	fat storage-inducing transmembrane prote	5.994101563	5.787109375	5.846875	6.211328125	-0.364453125	0.206992188	-0.42421875	0.147226563	0.067630673	0.385105555	0.030886254	0.596361532	0	0	1	0
60681_at	FKBP10	FK506 binding protein 10, 65 kDa	5.652216797	5.960351562	5.702539062	6.275195312	-0.57265625	-0.308134766	-0.31484375	-0.050322266	0.001638813	0.080525506	0.073165881	0.884469726	1	0	0	0
51303_at	FKBP11	FK506 binding protein 11, 19 kDa	9.087421875	8.55546875	9.15625	8.578515625	0.577734375	0.531953125	-0.023046875	-0.068828125	7.15E-07	1.48E-06	0.86923166	0.448589309	1	1	0	0
55033_at	FKBP14	FK506 binding protein 14, 22 kDa	6.578544922	5.95546875	7.057421875	6.09921875	0.958203125	0.623076172	-0.14375	-0.478876953	0.001794819	0.033171482	0.771472695	0.115366629	1	1	0	0
2286_at	FKBP2	FK506 binding protein 2, 13kDa	5.305498047	4.967382813	5.305273438	4.944726563	0.360546875	0.338115234	0.02265625	0.000224609	0.001859732	0.003043301	0.923520279	0.9995204	1	1	0	0
23770_at	FKBP8	FK506 binding protein 8, 38kDa	10.64398437	10.8703125	10.64804687	10.86601562	-0.21796875	-0.226328125	0.004296875	-0.0040625	0.000890012	0.000649321	0.977783312	0.97935267	1	1	0	0
100131561_at	FKSG29	FKSG29	6.759667969	7.231054688	6.634960938	6.973046875	-0.338085938	-0.471386719	0.258007813	0.124707031	0.136867276	0.02893558	0.299482058	0.714734127	0	1	0	0
2313_at	FLI1	Friend leukemia virus integration 1	10.37730469	10.7140625	10.32773438	10.7203125	-0.392578125	-0.336757813	-0.00625	0.049570313	0.000172929	0.000642817	0.978352189	0.734585093	1	1	0	0
2314_at	FLII	flightless I homolog (Drosophila)	10.35511719	10.16289063	10.28320313	10.07695313	0.20625	0.192226563	0.0859375	0.071914062	0.011262463	0.017738742	0.380160268	0.496448538	1	1	0	0
55056_at	FLJ10038	uncharacterized protein FLJ10038	7.708808594	8.587109375	7.581640625	8.4453125	-0.863671875	-0.878300781	0.141796875	0.127167969	3.13E-07	2.70E-07	0.178827802	0.245654093	1	1	0	0
400946_at	FLJ12334	uncharacterized LOC400946	6.549853516	7.375195313	6.464453125	7.268945313	-0.804492187	-0.825341797	0.10625	0.085400391	1.32E-05	1.04E-05	0.585840545	0.69068928	1	1	0	0
79667_at	FLJ13197	uncharacterized FLJ13197	5.491113281	6.746679688	5.540429688	6.6796875	-1.139257813	-1.255566406	0.066992188	-0.049316406	0.000621123	0.000272089	0.916556487	0.942987946	1	1	0	0
80094_at	FLJ14107	uncharacterized LOC80094	6.085927734	6.395703125	6.03515625	6.241992188	-0.206835938	-0.309775391	0.153710938	0.050771484	0.221644072	0.04455456	0.418890639	0.863837963	0	1	0	0
401149_at	FLJ14186	uncharacterized LOC401149	6.540791016	7.231054688	6.640429688	7.356054688	-0.715625	-0.690263672	-0.125	-0.099638672	0.006231293	0.008053318	0.775865674	0.834834898	1	1	0	0
55025_at	FLJ20712	uncharacterized FLJ20712	4.846933594	5.0578125	4.822265625	5.0296875	-0.207421875	-0.210878906	0.028125	0.024667969	0.007241731	0.00643684	0.84433434	0.867749869	1	1	0	0
400221_at	FLJ22447	uncharacterized LOC400221	5.928330078	6.447265625	5.836914063	5.953515625	-0.116601563	-0.518935547	0.49375	0.091416016	0.73870253	0.016332349	0.022114528	0.813246406	0	1	1	0
400761_at	FLJ27354	uncharacterized LOC400761	5.195419922	5.468359375	5.158203125	5.615429688	-0.457226563	-0.272939453	-0.147070312	0.037216797	0.022635663	0.215888362	0.606883362	0.932539099	1	0	0	0
729975_at	FLJ30403	uncharacterized LOC729975	4.813466797	5.025390625	4.881835938	5.138671875	-0.256835938	-0.211923828	-0.11328125	-0.068369141	0.008189629	0.027605958	0.309817972	0.623442514	1	1	0	0
643977_at	FLJ32255	uncharacterized LOC643977	9.654433594	10.15625	9.624609375	10.08789063	-0.46328125	-0.501816406	0.068359375	0.029824219	0.006279591	0.003509525	0.821988144	0.935933397	1	1	0	0
401106_at	FLJ34208	uncharacterized LOC401106	5.188476563	5.296679688	5.225976563	5.5125	-0.286523438	-0.108203125	-0.215820313	-0.0375	0.009639824	0.430521167	0.051260868	0.858586331	1	0	0	0
399821_at	FLJ37035	uncharacterized LOC399821	4.834365234	5.125195313	4.811523438	5.276367188	-0.46484375	-0.290830078	-0.151171875	0.022841797	0.010352408	0.122526894	0.531354653	0.957656196	1	0	0	0
401261_at	FLJ38717	FLJ38717 protein	5.8228125	6.396289063	5.809570313	6.188085938	-0.378515625	-0.573476563	0.208203125	0.013242187	0.003268496	0.000104987	0.107467458	0.965015614	1	1	0	0
399972_at	FLJ39051	uncharacterized LOC399972	8.814482422	9.073046875	8.807421875	9.166796875	-0.359375	-0.258564453	-0.09375	0.007060547	0.007439589	0.053420615	0.626283662	0.984114041	1	0	0	0
283876_at	FLJ39639	uncharacterized protein FLJ39639	7.294638672	8.09296875	7.32734375	8.103710938	-0.776367188	-0.798330078	-0.010742188	-0.032705078	8.33E-05	6.51E-05	0.980061343	0.926460524	1	1	0	0
643210_at	FLJ40292	uncharacterized LOC643210	6.774003906	6.953320313	6.5984375	6.91015625	-0.31171875	-0.179316406	0.043164062	0.175566406	0.001480886	0.055395468	0.788376454	0.061476246	1	0	0	0
400999_at	FLJ42351	uncharacterized LOC400999	5.130761719	5.512109375	5.223046875	5.43515625	-0.212109375	-0.381347656	0.076953125	-0.092285156	0.335872492	0.042600598	0.820743926	0.770793574	0	1	0	0
401105_at	FLJ42393	uncharacterized LOC401105	6.438837891	5.794335937	6.367773437	5.837109375	0.530664063	0.644501953	-0.042773438	0.071064453	0.025020278	0.007142481	0.934861297	0.879978459	1	1	0	0
378805_at	FLJ43663	uncharacterized LOC378805	9.155429688	9.663671875	8.99375	9.471484375	-0.477734375	-0.508242188	0.1921875	0.161679688	0.003743556	0.002347063	0.298503872	0.415504944	1	1	0	0
645460_at	FLJ44342	uncharacterized LOC645460	6.549306641	7.270507812	6.435546875	7.2921875	-0.856640625	-0.721201172	-0.021679687	0.113759766	0.000965038	0.003688723	0.971122875	0.785027938	1	1	0	0
392490_at	FLJ44635	TPT1-like protein	6.246171875	7.115820312	6.379296875	6.976171875	-0.596875	-0.869648438	0.139648438	-0.133125	0.011477473	0.000672249	0.703771104	0.72263464	1	1	0	0
400624_at	FLJ45079	FLJ45079 protein	4.60105957	4.771289063	4.715234375	4.796679688	-0.081445313	-0.170229492	-0.025390625	-0.114174805	0.234367593	0.006448414	0.820209763	0.068075435	0	1	0	0
402483_at	FLJ45340	uncharacterized LOC402483	8.331367187	9.080078125	8.150390625	8.808203125	-0.6578125	-0.748710938	0.271875	0.180976563	0.000358191	0.000116933	0.11264952	0.357382576	1	1	0	0
729220_at	FLJ45513	uncharacterized LOC729220	6.521953125	7.041210938	6.588867188	7.169335938	-0.58046875	-0.519257813	-0.128125	-0.066914063	0.000134932	0.000354787	0.430509542	0.756958711	1	1	0	0
2316_at	FLNA	filamin A, alpha	12.22509766	11.92265625	12.21054688	11.95742188	0.253125	0.302441406	-0.034765625	0.014550781	0.000597986	0.000129697	0.756077105	0.91801507	1	1	0	0
2317_at	FLNB	filamin B, beta	6.257099609	6.417382813	6.234765625	6.593945313	-0.359179688	-0.160283203	-0.1765625	0.022333984	0.042122304	0.480251863	0.41820351	0.95759916	1	0	0	0
10211_at	FLOT1	flotillin 1	10.09451172	8.95625	10.03945313	8.773046875	1.26640625	1.138261719	0.183203125	0.055058594	1.60E-05	4.21E-05	0.545398452	0.904666243	1	1	0	0
2319_at	FLOT2	flotillin 2	9.244863281	9.6421875	9.265234375	9.662890625	-0.39765625	-0.397324219	-0.020703125	-0.020371094	0.00057542	0.000578561	0.927678688	0.929345198	1	1	0	0
2323_at	FLT3LG	fms-related tyrosine kinase 3 ligand	11.20863281	9.36953125	11.27421875	9.33125	1.94296875	1.839101563	0.03828125	-0.065585937	1.53E-08	2.48E-08	0.902719285	0.809633485	1	1	0	0
114984_at	FLYWCH2	FLYWCH family member 2	8.578300781	8.456640625	8.629296875	8.6671875	-0.037890625	0.121660156	-0.210546875	-0.050996094	0.792073824	0.169283306	0.011178861	0.688259704	0	0	1	0
752_at	FMNL1	formin-like 1	11.26556641	11.4	11.2375	11.41171875	-0.17421875	-0.134433594	-0.01171875	0.028066406	0.013991138	0.060227301	0.941552876	0.829186322	1	0	0	0
91010_at	FMNL3	formin-like 3	10.4596875	9.884765625	10.46289063	9.953125	0.509765625	0.574921875	-0.068359375	-0.003203125	0.000430656	0.000152177	0.750695044	0.993058373	1	1	0	0
2329_at	FMO4	flavin containing monooxygenase 4	5.599394531	6.016210938	5.650390625	6.228515625	-0.578125	-0.416816406	-0.212304688	-0.050996094	0.005370121	0.041854285	0.392943111	0.903135269	1	1	0	0
2330_at	FMO5	flavin containing monooxygenase 5	5.257666016	5.809570313	5.187304688	5.919140625	-0.731835938	-0.551904297	-0.109570313	0.070361328	6.48E-05	0.000739951	0.611939642	0.787613706	1	1	0	0
388714_at	FMO6P	flavin containing monooxygenase 6 pseudo	4.685146484	4.876367188	4.813867188	4.777148438	0.03671875	-0.191220703	0.09921875	-0.128720703	0.814069559	0.027788774	0.331024748	0.166372658	0	1	0	0
2332_at	FMR1	fragile X mental retardation 1	9.758710938	10.04492188	9.760546875	10.02304688	-0.2625	-0.286210938	0.021875	-0.001835937	0.000287569	0.000135909	0.858723303	0.992055293	1	1	0	0
79672_at	FN3KRP	fructosamine 3 kinase related protein	8.587167969	8.911328125	8.527734375	8.842578125	-0.31484375	-0.324160156	0.06875	0.059433594	0.013831539	0.011445605	0.739972323	0.788094892	1	1	0	0
64778_at	FNDC3B	fibronectin type III domain containing 3	11.57408203	10.31757813	11.58554688	10.16367188	1.421875	1.256503906	0.15390625	-0.011464844	1.28E-08	3.34E-08	0.191591396	0.965149602	1	1	0	0
408263_at	FNDC9	fibronectin type III domain containing 9	7.2209375	6.512695313	6.783007813	6.521875	0.261132813	0.708242188	-0.009179688	0.437929688	0.472833538	0.01277401	0.991082243	0.144072966	0	1	0	0
96459_at	FNIP1	folliculin interacting protein 1	9.697949219	9.9328125	9.6609375	9.807421875	-0.146484375	-0.234863281	0.125390625	0.037011719	0.0191198	0.000589446	0.045950384	0.704910147	1	1	1	0
54914_at	FOCAD	focadhesin	7.880703125	8.61484375	7.849804687	8.540625	-0.690820313	-0.734140625	0.07421875	0.030898437	5.35E-05	3.10E-05	0.744479637	0.916046796	1	1	0	0
8061_at	FOSL1	FOS-like antigen 1	5.673544922	5.131835938	5.670898438	5.195117188	0.47578125	0.541708984	-0.06328125	0.002646484	0.002121186	0.000750597	0.811476335	0.99442336	1	1	0	0
2355_at	FOSL2	FOS-like antigen 2	10.54132813	10.96640625	10.44804688	11.0125	-0.564453125	-0.425078125	-0.04609375	0.09328125	0.000192058	0.002019756	0.854301126	0.6249415	1	1	0	0
55810_at	FOXJ2	forkhead box J2	8.819082031	9.301171875	8.87109375	9.358984375	-0.487890625	-0.482089844	-0.0578125	-0.052011719	0.000302688	0.000334651	0.777870642	0.807574453	1	1	0	0
22887_at	FOXJ3	forkhead box J3	10.59912109	11.07109375	10.65429688	11.06601563	-0.41171875	-0.471972656	0.005078125	-0.055175781	6.57E-05	1.91E-05	0.982118065	0.666981993	1	1	0	0
221937_at	FOXK1	forkhead box K1	9.017353516	9.565234375	9.145703125	9.623828125	-0.478125	-0.547880859	-0.05859375	-0.128349609	0.000279889	8.53E-05	0.76425565	0.354759894	1	1	0	0
1112_at	FOXN3	forkhead box N3	11.04759766	11.4171875	11.08320313	11.44609375	-0.362890625	-0.369589844	-0.02890625	-0.035605469	0.00061695	0.000531611	0.881272992	0.845282309	1	1	0	0
400236_at	FOXN3-AS1	FOXN3 antisense RNA 1	5.344208984	4.878710938	5.204101563	4.914648438	0.289453125	0.465498047	-0.0359375	0.140107422	0.210759305	0.027267123	0.939594564	0.655815365	0	1	0	0
2308_at	FOXO1	forkhead box O1	8.496601563	9.251171875	8.536328125	9.272265625	-0.7359375	-0.754570312	-0.02109375	-0.039726562	9.03E-05	7.21E-05	0.95446703	0.902070288	1	1	0	0
4303_at	FOXO4	forkhead box O4	7.814443359	9.005078125	7.888671875	9.125390625	-1.23671875	-1.190634766	-0.1203125	-0.074228516	7.77E-07	1.08E-06	0.57858629	0.780849315	1	1	0	0
27086_at	FOXP1	forkhead box P1	7.797480469	8.64453125	7.813867188	8.6296875	-0.815820313	-0.847050781	0.01484375	-0.016386719	6.71E-06	4.77E-06	0.962067784	0.958099493	1	1	0	0
100506815_at	FOXP1-IT1	FOXP1 intronic transcript 1 (non-protein	5.028125	5.336914062	4.910742187	5.252929687	-0.3421875	-0.308789063	0.083984375	0.117382813	0.008406596	0.016541535	0.664481663	0.479157675	1	1	0	0
116113_at	FOXP4	forkhead box P4	8.617294922	8.121289063	8.666015625	8.149804688	0.516210938	0.496005859	-0.028515625	-0.048720703	0.010397456	0.013503413	0.951263322	0.906060143	1	1	0	0
55572_at	FOXRED1	FAD-dependent oxidoreductase domain cont	7.219326172	7.169726563	7.436328125	7.523828125	-0.0875	0.049599609	-0.354101562	-0.217001953	0.748667556	0.881105638	0.033382482	0.242480967	0	0	1	0
100507137_at	FP2234	uncharacterized LOC100507137	4.747373047	5.061914063	4.74140625	4.958984375	-0.217578125	-0.314541016	0.102929688	0.005966797	0.142926863	0.025222649	0.607589525	0.987738431	0	1	0	0
100132183_at	FP6628	uncharacterized LOC100132183	4.729882813	5.152929688	4.728125	5.125976563	-0.397851563	-0.423046875	0.026953125	0.001757812	6.60E-05	3.79E-05	0.865394325	0.993677474	1	1	0	0
2356_at	FPGS	folylpolyglutamate synthase	8.922890625	8.451171875	9.0515625	8.592578125	0.458984375	0.47171875	-0.14140625	-0.128671875	0.001504827	0.00121025	0.3981043	0.459772093	1	1	0	0
8790_at	FPGT	fucose-1-phosphate guanylyltransferase	6.558623047	6.813671875	6.420703125	6.888867188	-0.468164063	-0.255048828	-0.075195313	0.137919922	0.005256415	0.142926863	0.793244396	0.532651724	1	0	0	0
10023_at	FRAT1	frequently rearranged in advanced T-cell	5.929648438	7.368359375	5.859570313	7.35703125	-1.497460938	-1.438710938	0.011328125	0.070078125	1.02E-06	1.46E-06	0.982399488	0.848589818	1	1	0	0
23401_at	FRAT2	frequently rearranged in advanced T-cell	7.143769531	7.88203125	7.135546875	7.98359375	-0.848046875	-0.738261719	-0.1015625	0.008222656	0.000310948	0.00100002	0.775566974	0.988820181	1	1	0	0
84443_at	FRMPD3	FERM and PDZ domain containing 3	6.309541016	7.851367188	5.98359375	7.64296875	-1.659375	-1.541826172	0.208398438	0.325947266	9.23E-06	1.79E-05	0.591295459	0.306913324	1	1	0	0
391059_at	FRRS1	ferric-chelate reductase 1	4.996074219	4.725390625	5.10078125	4.833984375	0.266796875	0.270683594	-0.10859375	-0.104707031	0.018334207	0.016765569	0.44597076	0.469164001	1	1	0	0
10818_at	FRS2	fibroblast growth factor receptor substr	8.883886719	9.0609375	8.904296875	9.099609375	-0.1953125	-0.177050781	-0.038671875	-0.020410156	0.034902427	0.058053988	0.816870884	0.916196018	1	0	0	0
10817_at	FRS3	fibroblast growth factor receptor substr	6.861025391	7.236914063	6.916210938	7.4265625	-0.510351563	-0.375888672	-0.189648438	-0.055185547	0.001276942	0.012021421	0.258320588	0.843559903	1	1	0	0
10129_at	FRY	furry homolog (Drosophila)	5.750673828	6.947851563	5.811328125	6.955273438	-1.143945313	-1.197177734	-0.007421875	-0.060654297	8.39E-07	5.55E-07	0.984991435	0.817210742	1	1	0	0
285527_at	FRYL	FRY-like	10.30117187	10.61367187	10.2125	10.553125	-0.340625	-0.3125	0.060546875	0.088671875	6.34E-07	1.36E-06	0.179910487	0.034547901	1	1	0	1
83856_at	FSD1L	fibronectin type III and SPRY domain con	4.884638672	4.6484375	4.89921875	4.653320313	0.245898438	0.236201172	-0.004882813	-0.014580078	0.021807404	0.027574726	0.986593802	0.953799314	1	1	0	0
2512_at	FTL	ferritin, light polypeptide	13.44384766	12.76835938	13.49804688	12.8078125	0.690234375	0.675488281	-0.039453125	-0.054199219	0.000176757	0.000214141	0.90427692	0.859115999	1	1	0	0
79068_at	FTO	fat mass and obesity associated	9.755019531	10.0171875	9.808203125	10.11132813	-0.303125	-0.262167969	-0.094140625	-0.053183594	9.89E-05	0.000348009	0.183421135	0.551162861	1	1	0	0
24140_at	FTSJ1	FtsJ RNA methyltransferase homolog 1 (E.	8.763447266	8.002734375	8.98046875	8.036914063	0.943554688	0.760712891	-0.034179687	-0.217021484	5.70E-06	3.98E-05	0.912502139	0.173981288	1	1	0	0
117246_at	FTSJ3	FtsJ homolog 3 (E. coli)	7.914453125	7.515234375	8.120507812	7.5375	0.583007813	0.39921875	-0.022265625	-0.206054688	0.000285723	0.005813412	0.945380076	0.179413712	1	1	0	0
23070_at	FTSJD2	FtsJ methyltransferase domain containing	8.169501953	8.460546875	8.20390625	8.496484375	-0.292578125	-0.291044922	-0.0359375	-0.034404297	0.041228149	0.042398774	0.902451296	0.907417783	1	1	0	0
100302692_at	FTX	FTX transcript, XIST regulator (non-prot	9.282714844	9.67109375	9.126953125	9.530859375	-0.40390625	-0.388378906	0.140234375	0.155761719	0.021086614	0.026605903	0.558665372	0.495391975	1	1	0	0
8880_at	FUBP1	far upstream element (FUSE) binding prot	10.62181641	10.12617188	10.73945313	10.2125	0.526953125	0.495644531	-0.086328125	-0.117636719	1.76E-05	3.09E-05	0.475088768	0.269717101	1	1	0	0
8939_at	FUBP3	far upstream element (FUSE) binding prot	9.04484375	8.84140625	9.09921875	8.906640625	0.192578125	0.2034375	-0.065234375	-0.054375	0.045971106	0.034194791	0.64539768	0.72247816	1	1	0	0
2517_at	FUCA1	fucosidase, alpha-L- 1, tissue	7.673964844	8.018554687	8.068164062	8.06796875	0.000195313	-0.344589844	-0.049414063	-0.394199219	0.999769895	0.02424888	0.867731148	0.010386159	0	1	0	1
2519_at	FUCA2	fucosidase, alpha-L- 2, plasma	7.192773438	6.938867188	7.492578125	6.971875	0.520703125	0.25390625	-0.033007813	-0.299804688	0.012506921	0.284751605	0.944161159	0.180465571	1	0	0	0
282969_at	FUOM	fucose mutarotase	6.216953125	5.978710938	6.435546875	5.882421875	0.553125	0.238242187	0.096289062	-0.21859375	0.028137874	0.455645976	0.837076975	0.510769568	1	0	0	0
2521_at	FUS	fused in sarcoma	11.16982422	10.42734375	11.47890625	10.67226563	0.806640625	0.742480469	-0.244921875	-0.309082031	0.000150659	0.000308989	0.226609725	0.102252993	1	1	0	0
84750_at	FUT10	fucosyltransferase 10 (alpha (1,3) fucos	7.705429687	7.945507812	7.760742187	7.928515625	-0.167773438	-0.240078125	0.016992187	-0.0553125	0.165187436	0.033813618	0.948002697	0.772656304	0	1	0	0
2526_at	FUT4	fucosyltransferase 4 (alpha (1,3) fucosy	6.427783203	6.039648438	6.602929688	6.123242188	0.4796875	0.388134766	-0.08359375	-0.175146484	0.036393184	0.100366321	0.846138872	0.584935397	1	0	0	0
2529_at	FUT7	fucosyltransferase 7 (alpha (1,3) fucosy	6.109121094	5.441210937	6.3453125	5.380078125	0.965234375	0.667910156	0.061132812	-0.236191406	7.67E-05	0.001741228	0.879633768	0.318071339	1	1	0	0
2530_at	FUT8	fucosyltransferase 8 (alpha (1,6) fucosy	8.684335938	9.075390625	8.69765625	9.12890625	-0.43125	-0.391054688	-0.053515625	-0.013320312	0.004761079	0.009488406	0.850286451	0.971287844	1	1	0	0
645431_at	FUT8-AS1	FUT8 antisense RNA 1	4.692963867	4.806445313	4.682617188	4.864453125	-0.181835938	-0.113481445	-0.058007812	0.01034668	0.042277579	0.258274256	0.665899902	0.961310924	1	0	0	0
80199_at	FUZ	fuzzy homolog (Drosophila)	6.370976563	7.406445313	6.363671875	7.264453125	-0.90078125	-1.03546875	0.141992188	0.007304688	3.91E-05	1.11E-05	0.55314281	0.988051187	1	1	0	0
2395_at	FXN	frataxin	8.459189453	7.6703125	8.380078125	7.499414063	0.880664063	0.788876953	0.170898438	0.079111328	6.03E-06	1.65E-05	0.284579838	0.722800694	1	1	0	0
53827_at	FXYD5	FXYD domain containing ion transport reg	11.00611328	11.22890625	11.04335938	11.36992188	-0.3265625	-0.222792969	-0.141015625	-0.037246094	0.004821183	0.051427865	0.274103847	0.865218299	1	0	0	0
2533_at	FYB	FYN binding protein	11.53974609	11.93320313	11.53359375	11.91757813	-0.383984375	-0.393457031	0.015625	0.006152344	0.002167325	0.001793648	0.956308266	0.984966864	1	1	0	0
79443_at	FYCO1	FYVE and coiled-coil domain containing 1	8.982998047	9.544140625	9.08046875	9.563671875	-0.483203125	-0.561142578	-0.01953125	-0.097470703	0.000297766	8.07E-05	0.941894035	0.543856677	1	1	0	0
2534_at	FYN	FYN oncogene related to SRC, FGR, YES	12.01564453	12.39804688	11.99375	12.37109375	-0.37734375	-0.382402344	0.026953125	0.021894531	1.34E-05	1.19E-05	0.819954545	0.861886084	1	1	0	0
84248_at	FYTTD1	forty-two-three domain containing 1	9.086308594	8.863671875	9.087890625	8.817578125	0.2703125	0.222636719	0.04609375	-0.001582031	0.012914129	0.040595575	0.812253551	0.995631578	1	1	0	0
11211_at	FZD10	frizzled family receptor 10	4.898310547	4.856445313	4.831835938	5.010351563	-0.178515625	0.041865234	-0.15390625	0.066474609	0.029699617	0.759649298	0.064357416	0.552495483	1	0	0	0
8322_at	FZD4	frizzled family receptor 4	5.225039063	5.629296875	5.24609375	5.709179688	-0.463085938	-0.404257813	-0.079882813	-0.021054688	0.000727929	0.002162002	0.677670641	0.941068167	1	1	0	0
8323_at	FZD6	frizzled family receptor 6	6.933632813	6.48515625	7.259960938	6.7765625	0.483398438	0.448476563	-0.29140625	-0.326328125	0.000849443	0.001555936	0.030080922	0.015328199	1	1	1	1
51343_at	FZR1	fizzy/cell division cycle 20 related 1 (	8.931474609	9.4171875	8.9296875	9.515625	-0.5859375	-0.485712891	-0.0984375	0.001787109	0.003921707	0.014388264	0.768127282	0.997568703	1	1	0	0
10146_at	G3BP1	GTPase activating protein (SH3 domain) b	10.70109375	10.33789063	10.7453125	10.35195313	0.393359375	0.363203125	-0.0140625	-0.04421875	0.000343312	0.000674907	0.95093988	0.797385069	1	1	0	0
9908_at	G3BP2	GTPase activating protein (SH3 domain) b	10.31580078	9.99609375	10.28632813	10.02460938	0.26171875	0.319707031	-0.028515625	0.029472656	0.004537966	0.000963448	0.871411855	0.86604409	1	1	0	0
2539_at	G6PD	glucose-6-phosphate dehydrogenase	11.79996094	10.63789063	11.86601563	10.82617188	1.03984375	1.162070313	-0.18828125	-0.066054687	2.16E-07	8.49E-08	0.107403717	0.709878349	1	1	0	0
2548_at	GAA	glucosidase, alpha; acid	6.843955078	7.211523438	6.991210938	7.425390625	-0.434179688	-0.367568359	-0.213867188	-0.147255859	0.003329676	0.010887504	0.163525823	0.403280646	1	1	0	0
2549_at	GAB1	GRB2-associated binding protein 1	5.793789062	6.468359375	5.771289062	6.689453125	-0.918164063	-0.674570312	-0.22109375	0.0225	0.004645322	0.033839333	0.634034992	0.977739578	1	1	0	0
139716_at	GAB3	GRB2-associated binding protein 3	10.93597656	11.4578125	10.7859375	11.33359375	-0.54765625	-0.521835937	0.12421875	0.150039063	1.29E-05	1.99E-05	0.237200743	0.129942018	1	1	0	0
[truncated: 4,696 more rows]
